# Supplementary material for: Toxoplasma gondii disrupts intestinal microbiota and host metabolism in a rat model
Source: PLoS Negl Trop Dis. 2025 Nov 25;19(11):e0013768. doi: 10.1371/journal.pntd.0013768 (PMC12674529; doi:10.1371/journal.pntd.0013768)
Supplement: S1 Table — (XLSX) [file pntd.0013768.s005.xlsx]

## Sheet: Sheet1
Supplementary Table 1: Differential metabolite results, listing metabolites with significant changes across treatment groups, including fold changes, and p-values.
CON vs AI								CON vs CI								AI vs CI
Name	Vip	FC	log2FC	log p-value	p-value	Type		Name	Vip	FC	log2FC	log p-value	p-value	Type		Name	Vip	FC	log2FC	log p-value	p-value	Type
Cytosine	1.86418	0.754302	-0.406786	1.73924	0.0182288	down		p-Cresol	1.89321	0.154345	-2.69577	1.46073	0.0346155	down		alpha-Ketoisovaleric acid	1.97479	0.714272	-0.485454	1.96085	0.0109433	down
2-Pentenoic acid	1.74041	0.727635	-0.458713	1.44693	0.0357329	down		Succinic acid	1.94906	0.74075	-0.432941	1.64318	0.0227413	down		Lactaldehyde	1.63339	0.842922	-0.246529	1.32392	0.0474326	down
L-Lysine	1.96099	0.869287	-0.202095	1.81837	0.0151926	down		L-Lysine	1.80514	0.860272	-0.217136	1.45992	0.03468	down		Citraconic acid	2.02891	0.770897	-0.375389	2.18151	0.00658398	down
5,6-Dihydro-5-fluorouracil	1.91037	0.836949	-0.256788	1.69147	0.0203486	down		Caffeic acid	1.80464	0.948734	-0.0759248	1.48864	0.0324606	down		Glutaric acid	2.16957	0.392753	-1.3483	2.61263	0.00243991	down
Allantoin	1.99434	0.704459	-0.505412	1.84404	0.0143204	down		Valienone	1.92069	0.697709	-0.519302	1.6846	0.020673	down		4-Hydroxystachydrine	2.19828	0.39498	-1.34015	2.69716	0.00200836	down
Serotonin	1.86005	0.743006	-0.428555	1.70366	0.0197851	down		indole-3-glycol aldehyde	1.95747	0.632612	-0.660608	1.66253	0.0217505	down		N-Acetyl-L-glutamic acid	2.10707	0.697684	-0.519353	2.4345	0.00367706	down
Indolelactic acid	2.16048	0.512627	-0.964018	2.04718	0.00897057	down		(5R)-6-Hydroxy-5-isopropenyl-2-methylhexanoate	1.68655	0.800207	-0.321555	1.36081	0.04357	down		Propioin	1.64417	0.607778	-0.718384	1.34535	0.0451496	down
Tetradec-2-enal	2.15545	0.531291	-0.912427	2.19666	0.00635823	down		2-Hydroxy-3-methylbenzalpyruvate	1.82298	0.180872	-2.46696	1.35136	0.0445288	down		Caffeic acid	1.6897	0.950399	-0.0733947	1.40461	0.0393906	down
3-(4-methylthio)butylmalate	1.85138	0.86618	-0.207261	1.64514	0.0226392	down		5-Epi-valiolone	1.72218	0.705825	-0.502617	1.38646	0.0410712	down		Pentafluorobenzene	2.07235	0.786557	-0.346377	2.28774	0.00515541	down
gamma-Glutamylleucine	1.67361	0.730903	-0.452248	1.37627	0.0420466	down		1,2-Dihydroxydibenzothiophene	1.93058	0.626243	-0.675205	1.60401	0.0248877	down		Valienone	2.23694	0.675779	-0.565376	2.88599	0.00130021	down
Sphinganine	1.78481	0.56082	-0.834389	1.47895	0.0331935	down		Amidino-3-keto-scyllo-inosamine	1.63127	0.826689	-0.274583	1.30737	0.0492751	down		Citrulline	1.60848	0.606702	-0.72094	1.3381	0.0459092	down
17a-Ethynylestradiol	2.10673	0.813842	-0.297179	2.06092	0.00869122	down		Tetradec-2-enal	1.94783	0.676719	-0.563371	1.80159	0.0157911	down		8-methylnaphthalene-1,2-diol	1.78147	0.735737	-0.442737	1.56408	0.0272848	down
ST 19_2;O3	1.72009	0.877089	-0.189204	1.44714	0.0357157	down		Dichlorprop-P	1.93376	0.415114	-1.26842	1.54994	0.0281874	down		L-Tyrosine	2.03087	0.911334	-0.133949	1.96266	0.0108979	down
3-geranyl-3-[(Z)-2-isocyanoethenyl]-1H-indole	2.07803	0.835993	-0.258437	2.11865	0.00760934	down		CHEMBL1161513	2.36667	0.615097	-0.701114	2.70689	0.00196385	down		(5R)-6-Hydroxy-5-isopropenyl-2-methylhexanoate	2.06996	0.760696	-0.394607	2.34527	0.00451578	down
7-Methylguanosine 5'-phosphate	1.85098	0.593443	-0.752819	1.59827	0.0252188	down		3-(4-methylthio)butylmalate	2.24146	0.795209	-0.330594	2.55515	0.00278516	down		5-Epi-valiolone	1.899	0.619205	-0.691512	1.71514	0.0192689	down
4alpha-hydroxymethyl-ergosta-7,24(241)-dien-3beta-ol	1.93499	0.665882	-0.586661	1.84247	0.0143724	down		L-pentahomomethionine	1.97293	0.836327	-0.257861	1.82866	0.0148367	down		Deoxyribose 5-phosphate	1.98934	0.827914	-0.272447	1.94443	0.011365	down
LysoPE(0_0_20_4(8Z,11Z,14Z,17Z))	1.84747	0.659485	-0.600589	1.70331	0.0198011	down		Sarmentine	2.40391	0.291886	-1.77653	2.74002	0.00181962	down		1-(2,3-Dihydro-6-methyl-1H-pyrrolizin-5-yl)-1,4-pentanedione	1.90961	0.954761	-0.0667879	1.92711	0.0118274	down
Rutaecarpine	2.13179	0.614555	-0.702386	2.17039	0.00675477	down		N-(3,4-dichlorophenyl)malonamic acid	2.27583	0.727359	-0.459261	2.65482	0.00221403	down		Monoisobutyl phthalic acid	1.86258	0.319622	-1.64556	1.61304	0.024376	down
Thyroxine	1.88565	0.320135	-1.64325	1.64316	0.0227426	down		Menadione	1.71797	0.580005	-0.785862	1.30821	0.0491797	down		Thiodiacetic acid	1.85837	0.666032	-0.586336	1.64856	0.0224615	down
PC(18_1(9Z)_20_1(11Z))	1.69693	0.481904	-1.05318	1.33895	0.04582	down		Glycitein	1.87474	0.590203	-0.760717	1.56943	0.0269508	down		Sarmentine	1.78587	0.270317	-1.88728	1.37521	0.0421489	down
gamma-Aminobutyric acid	1.70379	1.20504	0.269086	1.43381	0.0368288	up		Sphingosine	2.22123	0.258335	-1.95269	2.12723	0.00746053	down		Mukolidine	1.59967	0.872948	-0.196033	1.32333	0.0474972	down
Hydroxyhydroquinone	1.6505	2.1151	1.08072	1.30364	0.0497009	up		Griseophenone C	1.86394	0.484733	-1.04474	1.62118	0.0239235	down		N-(3,4-dichlorophenyl)malonamic acid	2.13961	0.812839	-0.298959	2.48955	0.00323928	down
Glutaric acid	2.33091	2.78019	1.47518	2.88164	0.00131329	up		N-Acetyl-glucosamine 1-phosphate	1.89486	0.388744	-1.36311	1.57851	0.0263933	down		N-Methyl-4-dimethylallyltryptophan	1.83921	0.747492	-0.419869	1.68686	0.0205655	down
L-Isoleucine	1.80298	1.14805	0.199189	1.37951	0.0417342	up		N6-cis-p-Coumaroylserotonin	2.68662	0.418204	-1.25772	3.82455	0.00014978	down		isochorismate	1.7163	0.615782	-0.699507	1.44526	0.0358709	down
Venoterpine	2.00823	1.41843	0.504291	1.89598	0.0127062	up		7-Methylguanosine 5'-phosphate	2.08643	0.533763	-0.905729	2.08444	0.00823311	down		C16 Sphinganine	1.80708	0.779198	-0.359938	1.58648	0.025913	down
Indole-3-carboxaldehyde	1.83128	1.28518	0.36197	1.42375	0.0376922	up		4-DMEP	2.65543	0.402653	-1.31239	3.72824	0.000186965	down		Sinapic acid	1.75465	0.109756	-3.18763	1.31315	0.0486242	down
Pentafluorobenzene	2.02208	1.21599	0.282137	1.94877	0.0112519	up		Cholic acid	1.84202	0.513597	-0.961292	1.57323	0.026716	down		norlaudanosoline	2.37998	0.317227	-1.65641	3.48133	0.00033012	down
3,4-Dihydroxyphenylglycol	1.74084	2.04214	1.03008	1.31593	0.0483135	up		dammarenediol	1.76159	0.399503	-1.32372	1.47508	0.0334907	down		Sphingosine	2.30246	0.201376	-2.31204	2.45958	0.00347075	down
8-methylnaphthalene-1,2-diol	1.81751	1.19402	0.255822	1.60537	0.0248102	up		4alpha-hydroxymethyl-ergosta-7,24(241)-dien-3beta-ol	1.82856	0.738856	-0.436635	1.64582	0.0226037	down		Genkwanin	1.89972	0.807048	-0.309274	1.57943	0.0263372	down
2-Isopropylmalic acid	1.90497	1.62656	0.701822	1.82407	0.0149946	up		Catechol	2.52097	3.72366	1.89672	2.91615	0.00121298	up		(R)-5-Diphosphomevalonic acid	1.8326	0.549587	-0.863581	1.47779	0.0332823	down
L-Tyrosine	2.30945	1.11846	0.16151	2.62831	0.00235338	up		Niacinamide	1.99709	1.46473	0.55063	1.93016	0.0117446	up		N-Acetyl-glucosamine 1-phosphate	1.65862	0.480703	-1.05678	1.32644	0.0471584	down
Phenylacetylglycine	1.94504	1.33855	0.42067	1.78546	0.0163887	up		3-hydroxyaminophenol	1.7291	1.23943	0.309679	1.45738	0.0348832	up		Argininosuccinic acid	2.08268	0.67309	-0.571129	2.29638	0.00505387	down
1-(2,3-Dihydro-6-methyl-1H-pyrrolizin-5-yl)-1,4-pentanedione	1.8755	1.05412	0.076042	1.71485	0.019282	up		Hydroxyhydroquinone	1.7525	1.92691	0.946287	1.45131	0.0353746	up		2-(beta-D-Glucosyl)-sn-glycerol 3-phosphate	1.82682	0.306105	-1.7079	1.66852	0.0214525	down
Mukolidine	1.65607	1.14133	0.190713	1.36184	0.0434666	up		Norspermidine	2.03826	2.91315	1.54258	1.80995	0.0154899	up		Xanthoxylol	1.7849	0.601858	-0.732505	1.64188	0.0228096	down
Myristic acid	1.82227	1.40154	0.487018	1.63709	0.0230629	up		L-Isoleucine	2.41583	1.14409	0.194195	2.87566	0.00133148	up		cis-Aconitic acid	1.8619	0.850276	-0.233997	1.81637	0.0152628	down
Genkwanin	2.01861	1.18062	0.239545	1.66879	0.0214391	up		3-Formylsalicylic Acid	1.7504	1.76609	0.820562	1.48852	0.03247	up		Methyleugenol	2.31686	0.208703	-2.26048	2.90267	0.00125122	down
Hexadecanedioic acid	1.75274	2.18023	1.12448	1.50985	0.0309139	up		Carbapenem-3-carboxylic acid	1.97131	1.71241	0.776032	1.85351	0.0140116	up		Norfloxacin	2.29099	0.727037	-0.459898	3.13948	0.000725296	down
N-(1-Deoxy-1-fructosyl)isoleucine	1.75915	1.51002	0.59457	1.41376	0.0385696	up		alpha-Carboxy-delta-nonalactone	1.74232	1.06114	0.0856128	1.33455	0.0462863	up		N6-cis-p-Coumaroylserotonin	2.5576	0.410901	-1.28314	3.3785	0.000418316	down
Argininosuccinic acid	1.89814	1.4219	0.507819	1.70598	0.01968	up		6918-01-0	1.8761	1.48784	0.573217	1.68291	0.0207536	up		4-DMEP	2.55125	0.420389	-1.2502	3.4951	0.000319819	down
4'-Hydroxy-5,6,7,8-tetramethoxyflavone	2.05894	3.17673	1.66754	1.89336	0.0127833	up		Quinoline-3,4-diol	1.78847	1.45239	0.53843	1.37379	0.0422872	up		[3-[2-Aminoethoxy(hydroxy)phosphoryl]oxy-2-hydroxypropyl] hexadecanoate	1.62199	0.678398	-0.559796	1.32007	0.047855	down
Quinidine	2.08606	1.17782	0.23612	2.19935	0.00631899	up		3-phenyllactic acid	1.9604	2.03522	1.02519	1.79295	0.0161085	up		PC(14_1(9Z)_22_2(13Z,16Z))	1.64014	0.564047	-0.826114	1.31987	0.0478778	down
(2R,5E)-6,10-dimethyl-2-[(2S)-4-methyl-5-oxido-1,2-dihydrofuro[2,3-c]quinolin-5-ium-2-yl]undeca-5,9-dien-2-ol	1.80115	1.3926	0.477779	1.48029	0.0330913	up		Azelaic acid	2.5881	1.96523	0.974699	3.28267	0.000521594	up		Chenodeoxycholic acid	2.17996	0.419942	-1.25174	2.18716	0.00649883	down
Poststerone	2.22732	6.17361	2.62612	2.27565	0.00530096	up		3,4-Dihydroxyphenylglycol	1.87598	2.67845	1.4214	1.45272	0.03526	up		ST 27_2;O2	1.90954	0.139946	-2.83705	1.54965	0.0282062	down
Bracteatin 6-glucoside	2.08986	3.68716	1.88251	1.87249	0.0134124	up		o-Tolyl acetate	1.65377	1.25934	0.332663	1.33204	0.0465544	up		2-Pentenoic acid	1.78427	1.40706	0.492686	1.65671	0.0220438	up
Cholesterol	1.92394	1.73642	0.796115	1.70797	0.01959	up		Hippuric acid	2.23904	2.8976	1.53486	2.2583	0.00551692	up		2-Hydroxybenzaldehyde	1.80084	1.29893	0.377328	1.6435	0.022725	up
Hydroxykynurenine	1.81965	2.24371	1.16588	1.58643	0.0259159	up		8-methylthiooctanaldoxime	2.63911	6.04349	2.59538	4.04143	9.09e-05	up		2,6-Dihydroxybenzoic acid	1.77599	1.29403	0.371867	1.38923	0.0408108	up
Glutathionylspermine	2.05865	1.55623	0.638054	2.01401	0.00968266	up		3-Hydroxysuberic acid	2.56238	5.72267	2.51669	3.19201	0.000642678	up		Allantoin	1.64161	1.31567	0.395797	1.31903	0.0479701	up
Boceprevir	2.09284	1.77815	0.830376	2.0569	0.00877198	up		Adipic acid	2.58511	5.78183	2.53153	3.38017	0.000416704	up		Quinoline-3,4-diol	1.76524	1.62939	0.704331	1.59188	0.0255932	up
Hydroxyspirilloxanthin	1.90798	2.90973	1.54089	1.64992	0.0223915	up		Pramipexole	2.25931	1.41248	0.498226	2.428	0.00373247	up		3-phenyllactic acid	1.7986	1.62948	0.704415	1.63761	0.023035	up
Fumitremorgin A	1.75799	1.60336	0.681099	1.34188	0.0455118	up		Sulfuric acid 4-methoxyphenyl ester	2.68373	4.41991	2.14402	5.0023	9.95e-06	up		Bromobenzene-3,4-oxide	2.13745	1.54137	0.624213	2.52715	0.00297062	up
Neomycin F	1.81919	1.88734	0.916351	1.60472	0.0248476	up		1,2-Dihydronaphthalene-1,2-diol	1.94981	2.32913	1.21979	1.88088	0.013156	up		o-Tolyl acetate	1.79264	1.28283	0.359326	1.57632	0.0265265	up
4-(4-Hydroxyphenyl)-2-butanone O-[2,6-digalloylglucoside]	1.74807	7.47709	2.90248	1.30896	0.049095	up		Dodecanoic acid	2.4238	1.44948	0.535536	3.39238	0.000405158	up		3-Keto-b-D-galactose	1.91328	1.81279	0.858211	1.75528	0.0175678	up
PC(18_2(9Z,12Z)_18_2(9Z,12Z))	1.72868	2.55167	1.35144	1.37619	0.0420545	up		2,4-Dichloro-2,5-dihydro-5-oxofuran-2-acetate	2.21294	1.12539	0.17042	2.28211	0.00522269	up		Pramipexole	2.3011	1.4208	0.506702	2.88385	0.00130663	up
								3-Hydroxy-5-methyl-L-tyrosine	1.94228	1.22495	0.292718	1.87013	0.0134857	up		CHEMBL1161469	1.62491	1.02785	0.0396319	1.36298	0.0433535	up
								Cytidine	1.74068	1.73048	0.791175	1.3246	0.0473592	up		Indolelactic acid	1.64267	1.72192	0.784019	1.36815	0.0428396	up
								N-Succinyl-L-glutamate	2.11934	3.78839	1.92158	1.9418	0.011434	up		1,2-Dihydronaphthalene-1,2-diol	1.9862	2.39961	1.2628	2.05167	0.00887822	up
								Glycerophosphocholine	1.79233	1.78884	0.839023	1.45325	0.0352169	up		Chlorpropham	1.81527	1.2439	0.314867	1.68401	0.0207009	up
								1-Deoxy-D-altro-heptulose 7-phosphate	1.9089	3.27832	1.71295	1.63938	0.0229412	up		Rhodinyl acetate	1.87946	1.49322	0.578427	1.72961	0.0186378	up
								Linamarin	1.6987	1.85337	0.890147	1.30729	0.0492843	up		Dodecanoic acid	2.039	1.45695	0.542949	2.11818	0.0076176	up
								p-Coumaryl alcohol 4-O-glucoside	2.35617	1.67779	0.746562	2.55422	0.00279114	up		4-Hydroxy-l-tryptophan	1.76908	1.7028	0.767909	1.4033	0.0395093	up
								pisatin	1.69171	1.74351	0.801996	1.38958	0.0407774	up		2,4-Dichloro-2,5-dihydro-5-oxofuran-2-acetate	1.84825	1.1106	0.151337	1.78589	0.0163724	up
								3-deoxy-D-arabino-heptulosonate-7-phosphate	1.90917	3.37562	1.75515	1.73716	0.0183164	up		3-Hydroxy-5-methyl-L-tyrosine	2.23155	1.33548	0.417355	2.81021	0.00154807	up
								Melilotoside	2.36983	2.94037	1.556	2.76227	0.00172873	up		gamma-Glutamylleucine	1.64215	1.32997	0.411395	1.38397	0.0413072	up
								Testololactone	1.66995	2.46962	1.30429	1.35022	0.0446456	up		Paraoxon	2.26025	1.6763	0.745282	2.99937	0.00100145	up
								4'-Hydroxy-5,6,7,8-tetramethoxyflavone	2.3799	3.10258	1.63347	2.98222	0.0010418	up		3,5-Dihydroxyflavanone	1.69742	1.08958	0.123766	1.4397	0.0363328	up
								Dehydrolithocholic acid	1.79373	3.31967	1.73104	1.37319	0.0423455	up		3,4-Dihydroxy-9,10-secoandrosta-1,3,5(10)-triene-9,17-dione	1.65583	2.81108	1.49112	1.31955	0.0479121	up
								Behenic acid	1.85126	4.07882	2.02815	1.4347	0.0367536	up		(2R,3S,4R)-2,3,4-trihydroxy-5-phosphonooxypentanoic acid	1.91516	1.87392	0.906057	1.80872	0.0155337	up
								Blumealactone C	1.88423	1.1283	0.174149	1.65487	0.0221377	up		3-deoxy-D-arabino-heptulosonate-7-phosphate	1.71164	2.21384	1.14655	1.36319	0.043332	up
								ST 24_1;O4	2.08359	6.04215	2.59506	1.96181	0.0109193	up		Melilotoside	1.90552	1.56583	0.646926	1.74353	0.0180497	up
								ST 24_1;O5	1.94833	2.03635	1.02598	1.83184	0.0147285	up		beta-1,4-Mannosyl-N-acetylglucosamine	1.72922	1.36119	0.444864	1.52689	0.0297243	up
								Poststerone	2.17545	4.43698	2.14958	2.29554	0.00506358	up		ST 24_1;O4	1.79991	2.60073	1.37892	1.4224	0.0378091	up
								Kinetin-7-N-glucoside	1.83504	1.94404	0.959054	1.56286	0.0273614	up		L-Tryptophan	2.02353	1.58628	0.665649	1.98619	0.010323	up
								Cholesterol	1.66142	1.725	0.786598	1.34944	0.0447264	up		LysoPC(16_1(9Z)_0_0)	2.23874	2.38085	1.25148	2.70965	0.00195142	up
								Hydroxykynurenine	1.98969	4.24655	2.08629	1.75903	0.0174167	up		LysoPE(0_0_20_4(8Z,11Z,14Z,17Z))	2.11595	1.85456	0.891077	2.3784	0.00418407	up
								LysoPC(14_0_0_0)	2.23091	1.48479	0.570261	2.63652	0.00230931	up		LysoPC(0_0_18_2(9Z,12Z))	2.03188	1.86021	0.895462	2.17856	0.00662882	up
								LysoPC(16_1(9Z)_0_0)	1.63898	1.53492	0.618166	1.3094	0.0490452	up		dTDP-L-4-oxovancosamine	1.74692	2.09165	1.06464	1.37351	0.0423144	up
								Glutathionylspermine	1.64064	1.55257	0.634662	1.30175	0.0499169	up		Dihydrocucurbitacin B	1.67541	1.5234	0.607294	1.36942	0.042715	up
								LysoPC(0_0_18_2(9Z,12Z))	1.66781	1.47858	0.564211	1.32844	0.0469423	up		Edelfosine	1.85236	1.51777	0.601952	1.6505	0.0223613	up
								Edelfosine	1.92252	1.52288	0.606806	1.66561	0.0215967	up		Thyroxine	1.99004	2.91263	1.54232	2.0583	0.00874385	up
								LysoPC(22_5(4Z,7Z,10Z,13Z,16Z)_0_0)	1.79764	5.73273	2.51922	1.34294	0.0454007	up		PC(24_1(15Z)_15_0)	1.74433	2.25161	1.17096	1.57034	0.0268941	up
								Hydroxyspirilloxanthin	2.17126	3.22207	1.68799	2.20755	0.0062009	up
								Fumitremorgin A	1.98046	2.42453	1.2777	1.60804	0.0246581	up
								4-(4-Hydroxyphenyl)-2-butanone O-[2,6-digalloylglucoside]	2.03264	4.60048	2.20178	1.9394	0.0114975	up
								Bacteriochlorophyll a	1.99478	1.84815	0.886081	1.99588	0.0100954	up
