# Supplementary material for: Toxoplasma gondii disrupts intestinal microbiota and host metabolism in a rat model
Source: PLoS Negl Trop Dis. 2025 Nov 25;19(11):e0013768. doi: 10.1371/journal.pntd.0013768 (PMC12674529; doi:10.1371/journal.pntd.0013768)
Supplement: S2 Table — (XLSX) [file pntd.0013768.s006.xlsx]

## Sheet: Sheet1
Supplementary Table 2: Pathway enrichment analysis of differential metabolites, highlighting significantly impacted metabolic pathways and associated enrichment statistics based on KEGG or other pathway databases.
CON vs AI										CON vs CI										AI vs CI
	Total	Expected	Hits	Raw p	Log10(p)	Holm adjust	FDR	Impact			Total	Expected	Hits	Raw p	Log10(p)	Holm adjust	FDR	Impact			Total	Expected	Hits	Raw p	Log10(p)	Holm adjust	FDR	Impact
Phenylalanine metabolism	10	0.090439	2	0.003281	2.484	0.26248	0.21971	0		Primary bile acid biosynthesis	46	0.32687	2	0.040068	1.3972	1	1	0.03324		Arginine biosynthesis	14	0.13566	3	0.00025169	3.5991	0.020135	0.020135	0.3617
Tyrosine metabolism	42	0.37984	3	0.0054926	2.2602	0.43392	0.21971	0.15242		Valine, leucine and isoleucine biosynthesis	8	0.056848	1	0.055576	1.2551	1	1	0		Phenylalanine, tyrosine and tryptophan biosynthesis	4	0.03876	1	0.038236	1.4175	1	1	0.5
Alanine, aspartate and glutamate metabolism	28	0.25323	2	0.02511	1.6001	1	0.66961	0.10817		Biotin metabolism	10	0.071059	1	0.069024	1.161	1	1	0		Tyrosine metabolism	42	0.40698	2	0.060363	1.2192	1	1	0.13972
Phenylalanine, tyrosine and tryptophan biosynthesis	4	0.036176	1	0.035722	1.4471	1	0.71444	0.5		Butanoate metabolism	15	0.10659	1	0.10189	0.99189	1	1	0		Valine, leucine and isoleucine biosynthesis	8	0.077519	1	0.075105	1.1243	1	1	0
Valine, leucine and isoleucine biosynthesis	8	0.072351	1	0.070256	1.1533	1	1	0		Nicotinate and nicotinamide metabolism	15	0.10659	1	0.10189	0.99189	1	1	0.1943		Phenylalanine metabolism	10	0.096899	1	0.09304	1.0313	1	1	0
Biotin metabolism	10	0.090439	1	0.087089	1.06	1	1	0		Citrate cycle (TCA cycle)	20	0.14212	1	0.13369	0.8739	1	1	0.03273		Metabolism of xenobiotics by cytochrome P450	64	0.62016	2	0.12511	0.90272	1	1	0
Arginine biosynthesis	14	0.12661	1	0.11991	0.92115	1	1	0.12234		Propanoate metabolism	22	0.15633	1	0.14612	0.83528	1	1	0		Terpenoid backbone biosynthesis	18	0.17442	1	0.16159	0.7916	1	1	0.15873
Butanoate metabolism	15	0.13566	1	0.12794	0.89299	1	1	0.03175		Alanine, aspartate and glutamate metabolism	28	0.19897	1	0.18245	0.73885	1	1	0		Ubiquinone and other terpenoid-quinone biosynthesis	19	0.18411	1	0.16981	0.77005	1	1	0
Ubiquinone and other terpenoid-quinone biosynthesis	19	0.17183	1	0.15939	0.79753	1	1	0		Lysine degradation	30	0.21318	1	0.19425	0.71165	1	1	0		Pantothenate and CoA biosynthesis	20	0.1938	1	0.17795	0.7497	1	1	0
Steroid hormone biosynthesis	80	0.72351	2	0.16076	0.79382	1	1	0.01263		Sphingolipid metabolism	32	0.22739	1	0.20588	0.68638	1	1	0.06191		Citrate cycle (TCA cycle)	20	0.1938	1	0.17795	0.7497	1	1	0.05003
Lysine degradation	30	0.27132	1	0.24054	0.61881	1	1	0		Pyrimidine metabolism	39	0.27713	1	0.24543	0.61008	1	1	0.0079		Pentose phosphate pathway	23	0.22287	1	0.20194	0.69478	1	1	0.08605
Sphingolipid metabolism	32	0.28941	1	0.25449	0.59433	1	1	0.07838		Valine, leucine and isoleucine degradation	40	0.28424	1	0.25093	0.60045	1	1	0		Alanine, aspartate and glutamate metabolism	28	0.27132	1	0.24047	0.61893	1	1	0.02163
Arginine and proline metabolism	36	0.32558	1	0.28168	0.55025	1	1	0.04767		Steroid biosynthesis	41	0.29134	1	0.25639	0.59109	1	1	0.02837		Glyoxylate and dicarboxylate metabolism	32	0.31008	1	0.27004	0.56857	1	1	0.03
Drug metabolism - other enzymes	38	0.34367	1	0.29492	0.53029	1	1	0.07059		Tyrosine metabolism	42	0.29845	1	0.26182	0.582	1	1	0.0127		Sphingolipid metabolism	32	0.31008	1	0.27004	0.56857	1	1	0.06191
Valine, leucine and isoleucine degradation	40	0.36176	1	0.30794	0.51153	1	1	0		Fatty acid biosynthesis	47	0.33398	1	0.28842	0.53997	1	1	0		Valine, leucine and isoleucine degradation	40	0.3876	1	0.32599	0.4868	1	1	0.01084
Steroid biosynthesis	41	0.3708	1	0.31436	0.50257	1	1	0.02837		Metabolism of xenobiotics by cytochrome P450	64	0.45478	1	0.37249	0.42889	1	1	0		Tryptophan metabolism	41	0.39729	1	0.33269	0.47796	1	1	0.14305
Tryptophan metabolism	41	0.3708	1	0.31436	0.50257	1	1	0.10493		Steroid hormone biosynthesis	80	0.56848	1	0.44325	0.35335	1	1	0.00635		Primary bile acid biosynthesis	46	0.44574	1	0.36529	0.43736	1	1	0
Primary bile acid biosynthesis	46	0.41602	1	0.34567	0.46134	1	1	0.03324												Fatty acid biosynthesis	47	0.45543	1	0.37163	0.42989	1	1	0
Fatty acid biosynthesis	47	0.42506	1	0.35177	0.45375	1	1	0
