# Supplementary material for: Toxoplasma gondii disrupts intestinal microbiota and host metabolism in a rat model
Source: PLoS Negl Trop Dis. 2025 Nov 25;19(11):e0013768. doi: 10.1371/journal.pntd.0013768 (PMC12674529; doi:10.1371/journal.pntd.0013768)
Supplement: S3 Table — (XLSX) [file pntd.0013768.s007.xlsx]

## Sheet: GC_corr_nwk
Supplementary Table 3 : Spearman correlation analysis between gut microbial taxa and circulating metabolites, detailing correlation coefficients, significance values, and taxon–metabolite pairings indicative of microbiome–host metabolic interactions.
Small intestine						Large intestine
Metabolites	Bacteria	Correlation coefficient	p-value	Type		Metabolites	Bacteria	Correlation coefficient	p-value	Type
2-Phenylethanol	Faecalibaculum rodentium	-0.622291	0.00581855	neg		2-Ketobutyric acid	Bacteroides thetaiotaomicron	0.611971	0.00695027	pos
L-Glyceric acid	Citrobacter freundii	-0.682147	0.00181708	neg		Acrolein	Lactobacillus intestinalis	-0.642931	0.00400201	neg
L-Glyceric acid	symbiont bacterium of Reniochalina sp.	-0.644995	0.00384937	neg		Ethylmethylacetic acid	Allobaculum sp. Allo2	0.634675	0.00466284	pos
p-Cresol	Other	0.785346	0.000112654	pos		2-Pentanone	Alistipes shahii	-0.605779	0.00771061	neg
p-Cresol	Akkermansia muciniphila	0.607843	0.00745005	pos		2-Pentanone	Allobaculum sp. Allo2	0.696594	0.00131844	pos
p-Cresol	Citrobacter freundii	0.696594	0.00131844	pos		2-Phenylethanol	Bacteroides thetaiotaomicron	0.640867	0.00415955	pos
p-Cresol	Clostridiales bacterium	0.620227	0.006032	pos		2-Phenylethanol	Mammaliicoccus lentus	-0.733746	0.000528393	neg
p-Cresol	Dietzia psychralcaliphila	0.611971	0.00695027	pos		2-Phenylethanol	Prevotella dentalis	0.686275	0.00166091	pos
p-Cresol	Dysosmobacter sp. Marseille-Q4140	0.754386	0.000297661	pos		L-Glyceric acid	Akkermansia muciniphila	-0.624355	0.00561127	neg
p-Cresol	Firmicutes bacterium ASF500	0.801858	6.28e-05	pos		L-Glyceric acid	Segatella copri	0.622291	0.00581855	pos
p-Cresol	Flavonifractor plautii	0.793602	8.47e-05	pos		p-Cresol	Other	0.680083	0.0018996	pos
p-Cresol	Lachnoclostridium sp. YL32	0.620227	0.006032	pos		p-Cresol	Acutalibacter muris	0.816305	3.59844e-05	pos
p-Cresol	Lactobacillus crispatus	-0.754386	0.000297661	neg		p-Cresol	Akkermansia muciniphila	0.706914	0.00103676	pos
p-Cresol	Lactobacillus gasseri	-0.70485	0.00108867	neg		p-Cresol	Anaerotruncus sp.	0.711042	0.000939105	pos
p-Cresol	Lactobacillus isalae	-0.758514	0.000263646	neg		p-Cresol	Clostridiaceae bacterium Marseille-Q4149	0.737874	0.000473057	pos
p-Cresol	Lactobacillus johnsonii	-0.698658	0.00125753	neg		p-Cresol	Clostridiales bacterium	0.793602	8.466e-05	pos
p-Cresol	Lactobacillus paragasseri	-0.711042	0.000939105	neg		p-Cresol	Clostridiales bacterium CCNA10	0.737874	0.000473057	pos
p-Cresol	Lactobacillus taiwanensis	-0.74613	0.000376859	neg		p-Cresol	Clostridioides difficile	0.607843	0.00745005	pos
p-Cresol	Leptogranulimonas caecicola	0.791538	9.1e-05	pos		p-Cresol	Enterocloster asparagiformis	0.642931	0.00400201	pos
p-Cresol	Limosilactobacillus reuteri	-0.700722	0.00119899	neg		p-Cresol	Enterocloster clostridioformis	0.636739	0.00448985	pos
p-Cresol	Methyloversatilis sp. RAC08	0.650662	0.0034546	pos		p-Cresol	Escherichia coli	0.692466	0.00144761	pos
p-Cresol	Oscillospiraceae bacterium	0.803922	5.82e-05	pos		p-Cresol	Faecalibacterium prausnitzii	0.772962	0.000169139	pos
p-Cresol	Parabacteroides goldsteinii	0.680083	0.0018996	pos		p-Cresol	Firmicutes bacterium ASF500	0.824561	2.56082e-05	pos
p-Cresol	[Clostridium] scindens	0.630547	0.00502514	pos		p-Cresol	Flavonifractor plautii	0.731682	0.000558032	pos
p-Cresol	symbiont bacterium of Reniochalina sp.	0.618163	0.00625176	pos		p-Cresol	Flintibacter sp. KGMB00164	0.764706	0.000218793	pos
Catechol	Other	-0.649123	0.00355837	neg		p-Cresol	Lachnospiraceae bacterium KGMB03038	0.680083	0.0018996	pos
Catechol	Citrobacter freundii	-0.711042	0.000939105	neg		p-Cresol	Lactobacillus johnsonii	-0.659443	0.00290886	neg
Catechol	Clostridiales bacterium	-0.708978	0.000986926	neg		p-Cresol	Lawsonibacter asaccharolyticus	0.748194	0.000355568	pos
Catechol	Dietzia psychralcaliphila	-0.616099	0.00647797	neg		p-Cresol	Ligilactobacillus murinus	-0.686275	0.00166091	neg
Catechol	Dysosmobacter sp. Marseille-Q4140	-0.638803	0.00432212	neg		p-Cresol	Marvinbryantia formatexigens	0.618163	0.00625176	pos
Catechol	Firmicutes bacterium ASF500	-0.644995	0.00384937	neg		p-Cresol	Oscillospiraceae bacterium	0.684211	0.00173755	pos
Catechol	Flavonifractor plautii	-0.690402	0.00151603	neg		p-Cresol	Prevotella communis	-0.675955	0.00207395	neg
Catechol	Lactobacillus acidophilus	0.607843	0.00745005	pos		p-Cresol	Prevotella ruminicola	-0.609907	0.00719666	neg
Catechol	Lactobacillus amylovorus	0.669763	0.00236009	pos		p-Cresol	Prevotella sp. E13-17	-0.642931	0.00400201	neg
Catechol	Lactobacillus crispatus	0.684211	0.00173755	pos		p-Cresol	Prevotella sp. E15-22	-0.622291	0.00581855	neg
Catechol	Lactobacillus helveticus	0.673891	0.00216596	pos		p-Cresol	Prevotella sp. E2-28	-0.661507	0.00279146	neg
Catechol	Lactobacillus intestinalis	0.618163	0.00625176	pos		p-Cresol	Prevotella sp. E9-3	-0.603715	0.00797847	neg
Catechol	Lactobacillus paragasseri	0.620227	0.006032	pos		p-Cresol	[Clostridium] scindens	0.626419	0.00541003	pos
Catechol	Lactobacillus taiwanensis	0.622291	0.00581855	pos		p-Cresol	[Clostridium] symbiosum	0.657379	0.00303029	pos
Catechol	Oscillospiraceae bacterium	-0.70485	0.00108867	neg		p-Cresol	[Eubacterium] siraeum	0.727554	0.000621502	pos
Catechol	Parabacteroides goldsteinii	-0.719298	0.000766664	neg		FAL 8_1	Clostridiaceae bacterium	0.644995	0.00384937	pos
Catechol	Staphylococcus aureus	-0.607843	0.00745005	neg		Catechol	Akkermansia muciniphila	-0.603715	0.00797847	neg
Catechol	symbiont bacterium of Reniochalina sp.	-0.659443	0.00290886	neg		Catechol	Clostridiaceae bacterium Marseille-Q4149	-0.649123	0.00355837	neg
Barbituric acid	Ligilactobacillus animalis	-0.622291	0.00581855	neg		Catechol	Clostridiales bacterium CCNA10	-0.706914	0.00103676	neg
Barbituric acid	Ligilactobacillus murinus	-0.682147	0.00181708	neg		Catechol	Escherichia coli	-0.622291	0.00581855	neg
Trifluoroacetic acid	Turicibacter sp. H121	-0.729618	0.000589052	neg		Catechol	Firmicutes bacterium ASF500	-0.690402	0.00151602	neg
Creatinine	Bifidobacterium animalis	0.657379	0.00303029	pos		Catechol	Flavonifractor plautii	-0.729618	0.000589052	neg
Succinic acid	Citrobacter freundii	0.785346	0.000112654	pos		Catechol	Flintibacter sp. KGMB00164	-0.723426	0.000690902	neg
Succinic acid	Clostridiales bacterium	0.678019	0.0019852	pos		Catechol	Lactobacillus johnsonii	0.667699	0.00246239	pos
Succinic acid	Flavonifractor plautii	0.601651	0.00825378	pos		Catechol	Lawsonibacter asaccharolyticus	-0.73581	0.000500083	neg
Succinic acid	Lactobacillus helveticus	-0.632611	0.00484123	neg		Catechol	Oscillospiraceae bacterium	-0.603715	0.00797847	neg
Succinic acid	Limosilactobacillus reuteri	-0.616099	0.00647797	neg		Catechol	Phocaeicola massiliensis	-0.614035	0.00671076	neg
Succinic acid	Parabacteroides goldsteinii	0.706914	0.00103676	pos		(R)-Sulcatol	Clostridiaceae bacterium	0.675955	0.00207395	pos
Succinic acid	symbiont bacterium of Reniochalina sp.	0.791538	9.1e-05	pos		2-Furoic acid	Oscillibacter sp. PEA192	0.618163	0.00625176	pos
Isoindole	Lactobacillus crispatus	0.607843	0.00745005	pos		3-Amino-2-azepanone	uncultured bacterium	0.605779	0.00771061	pos
Isoindole	Ligilactobacillus animalis	0.632611	0.00484123	pos		Trifluoroacetic acid	Mammaliicoccus lentus	-0.686275	0.00166091	neg
Acetylglycine	Streptococcus thermophilus	0.618163	0.00625176	pos		Creatinine	Acutalibacter muris	0.644995	0.00384937	pos
Indoline	Akkermansia muciniphila	-0.603715	0.00797847	neg		Creatinine	Bifidobacterium animalis	0.682147	0.00181708	pos
3-Hexen-1-ol	Akkermansia muciniphila	0.644995	0.00384937	pos		Creatinine	Firmicutes bacterium ASF500	0.603715	0.00797847	pos
3-Hexen-1-ol	Bifidobacterium animalis	0.624355	0.00561127	pos		Creatinine	Oscillospiraceae bacterium	0.657379	0.00303029	pos
3-Hexen-1-ol	Clostridiales bacterium	0.737874	0.000473057	pos		alpha-Ketoisovaleric acid	Marvinbryantia formatexigens	0.671827	0.0022613	pos
3-Hexen-1-ol	Lachnoclostridium sp. YL32	0.690402	0.00151603	pos		Levulinic acid	Bacteroidales bacterium	0.640867	0.00415955	pos
3-Hexen-1-ol	Lachnospiraceae bacterium	0.609907	0.00719666	pos		Levulinic acid	Mammaliicoccus lentus	0.669763	0.00236009	pos
3-Hexen-1-ol	Parabacteroides goldsteinii	0.665635	0.00256833	pos		Levulinic acid	Muribaculaceae bacterium	0.675955	0.00207395	pos
3-Hexen-1-ol	[Clostridium] scindens	0.708978	0.000986926	pos		L-2-Amino-3-oxobutanoic acid	Clostridiaceae bacterium Marseille-Q4143	0.669763	0.00236009	pos
Taurine	Faecalibaculum rodentium	0.651187	0.00341978	pos		Succinic acid	Akkermansia muciniphila	0.605779	0.00771061	pos
Hydroxyhydroquinone	Acinetobacter baumannii	-0.686275	0.00166091	neg		Succinic acid	Bifidobacterium animalis	0.661507	0.00279146	pos
Hydroxyhydroquinone	Aerococcaceae bacterium zg-1292	-0.669763	0.00236009	neg		Succinic acid	Clostridiales bacterium CCNA10	0.624355	0.00561127	pos
Hydroxyhydroquinone	Aerococcaceae bacterium zg-252	-0.628483	0.0052147	neg		Succinic acid	Flavonifractor plautii	0.653251	0.00328564	pos
Hydroxyhydroquinone	Corynebacterium stationis	-0.624355	0.00561127	neg		Succinic acid	Flintibacter sp. KGMB00164	0.642931	0.00400201	pos
Hydroxyhydroquinone	Corynebacterium uberis	-0.601651	0.00825378	neg		Succinic acid	Lactobacillus johnsonii	-0.605779	0.00771061	neg
Hydroxyhydroquinone	Cycloclasticus zancles	-0.652535	0.00333166	neg		Succinic acid	Lawsonibacter asaccharolyticus	0.682147	0.00181708	pos
Hydroxyhydroquinone	Globicatella sanguinis	-0.618163	0.00625176	neg		Succinic acid	Oscillospiraceae bacterium	0.605779	0.00771061	pos
Hydroxyhydroquinone	Jeotgalicoccus sp. WY2	-0.609907	0.00719666	neg		Succinic acid	Parabacteroides goldsteinii	0.605779	0.00771061	pos
Hydroxyhydroquinone	Klebsiella pneumoniae	-0.72549	0.000655434	neg		Succinic acid	Prevotella communis	-0.642931	0.00400201	neg
Hydroxyhydroquinone	Maricaulis maris	-0.680083	0.0018996	neg		Succinic acid	Prevotella melaninogenica	-0.644995	0.00384937	neg
Hydroxyhydroquinone	Marvinbryantia formatexigens	-0.605779	0.00771061	neg		Succinic acid	Prevotella sp. E13-17	-0.616099	0.00647797	neg
Hydroxyhydroquinone	Mesorhizobium terrae	-0.676304	0.00205872	neg		Succinic acid	Prevotella sp. E2-28	-0.634675	0.00466284	neg
Hydroxyhydroquinone	Pseudomonas fluorescens	-0.744066	0.000399211	neg		Benzimidazole	Duncaniella sp. B8	0.624355	0.00561127	pos
Hydroxyhydroquinone	Pseudomonas koreensis	-0.799794	6.78e-05	neg		Benzimidazole	Muribaculaceae bacterium	0.603715	0.00797847	pos
Hydroxyhydroquinone	Pseudomonas sp. AO-1	-0.622291	0.00581855	neg		Benzimidazole	Muribaculum intestinale	0.632611	0.00484123	pos
Hydroxyhydroquinone	Ralstonia insidiosa	-0.689843	0.00153502	neg		L-Valine	Dysosmobacter sp. Marseille-Q4140	0.657379	0.00303029	pos
Hydroxyhydroquinone	Rothia kristinae	-0.607843	0.00745005	neg		L-Valine	Ligilactobacillus murinus	-0.622291	0.00581855	neg
Hydroxyhydroquinone	Rothia sp. ZJ932	-0.607843	0.00745005	neg		L-Valine	Oscillibacter sp. PEA192	0.680083	0.0018996	pos
Hydroxyhydroquinone	Streptococcus mitis	-0.680083	0.0018996	neg		Isoindole	Other	-0.647059	0.00370153	neg
Hydroxyhydroquinone	Streptococcus oralis	-0.649123	0.00355837	neg		Isoindole	Enterocloster asparagiformis	-0.640867	0.00415955	neg
Hydroxyhydroquinone	Streptococcus suis	-0.739938	0.000447266	neg		Isoindole	Enterocloster bolteae	-0.644995	0.00384937	neg
Hydroxyhydroquinone	Wolbachia pipientis	-0.69453	0.00138177	neg		Isoindole	Enterocloster clostridioformis	-0.69453	0.00138177	neg
Citraconic acid	symbiont bacterium of Reniochalina sp.	0.628483	0.0052147	pos		Isoindole	Hungatella hathewayi	-0.661507	0.00279146	neg
Pyroglutamic acid	Lachnospiraceae bacterium	-0.620227	0.006032	neg		Isoindole	Lachnoclostridium sp. YL32	-0.611971	0.00695027	neg
Glutaric acid	Listeria monocytogenes	-0.603715	0.00797847	neg		Isoindole	Lachnospiraceae bacterium KGMB03038	-0.638803	0.00432212	neg
3-Hydroxycyclohexanone	Methylomonas koyamae	0.663571	0.00267798	pos		Isoindole	[Clostridium] symbiosum	-0.754386	0.000297661	neg
3-Hydroxycyclohexanone	Pasteurella multocida	0.661507	0.00279146	pos		Indole	Dorea longicatena	-0.603715	0.00797847	neg
3-Hydroxycyclohexanone	Yersinia enterocolitica	0.688338	0.0015871	pos		2'-Aminoacetophenone	Mammaliicoccus lentus	-0.642931	0.00400201	neg
Norspermidine	Clostridium botulinum	-0.653251	0.00328564	neg		Lactaldehyde	Other	0.80805	4.97486e-05	pos
Norspermidine	Corynebacterium ammoniagenes	-0.764706	0.000218793	neg		Lactaldehyde	Agathobacter rectalis	0.754386	0.000297661	pos
Norspermidine	Corynebacterium stationis	-0.711042	0.000939105	neg		Lactaldehyde	Anaerotruncus sp.	0.671827	0.0022613	pos
Norspermidine	Cutibacterium acnes	-0.622291	0.00581855	neg		Lactaldehyde	Blautia producta	0.752322	0.000316009	pos
Norspermidine	Escherichia coli	-0.620227	0.006032	neg		Lactaldehyde	Blautia pseudococcoides	0.680083	0.0018996	pos
Norspermidine	Jeotgalicoccus sp. WY2	-0.644995	0.00384937	neg		Lactaldehyde	Claveliimonas bilis	0.655315	0.00315585	pos
Norspermidine	Klebsiella pneumoniae	-0.653251	0.00328564	neg		Lactaldehyde	Clostridiaceae bacterium	0.744066	0.000399211	pos
Norspermidine	Mammaliicoccus lentus	-0.706914	0.00103676	neg		Lactaldehyde	Clostridiaceae bacterium Marseille-Q4143	0.80805	4.97486e-05	pos
Norspermidine	Mesorhizobium terrae	-0.63397	0.00472314	neg		Lactaldehyde	Dorea longicatena	0.618163	0.00625176	pos
Norspermidine	Pseudomonas koreensis	-0.618163	0.00625176	neg		Lactaldehyde	Enterocloster asparagiformis	0.618163	0.00625176	pos
Norspermidine	Ralstonia insidiosa	-0.616191	0.00646777	neg		Lactaldehyde	Enterocloster bolteae	0.719298	0.000766664	pos
Norspermidine	uncultured bacterium	-0.642931	0.00400201	neg		Lactaldehyde	Enterocloster clostridioformis	0.673891	0.00216596	pos
L-Isoleucine	Clostridium beijerinckii	-0.618163	0.00625176	neg		Lactaldehyde	Faecalibacterium prausnitzii	0.659443	0.00290886	pos
L-Isoleucine	Turicibacter sp. H121	-0.628483	0.0052147	neg		Lactaldehyde	Lachnoclostridium phocaeense	0.75645	0.000280219	pos
L-Ornithine	Lactobacillus isalae	0.651187	0.00341978	pos		Lactaldehyde	Lachnoclostridium sp. YL32	0.772962	0.000169139	pos
L-Ornithine	Methyloversatilis sp. RAC08	-0.715833	0.000835502	neg		Lactaldehyde	Lachnospiraceae bacterium	0.764706	0.000218793	pos
L-Ornithine	Staphylococcus nepalensis	-0.661507	0.00279146	neg		Lactaldehyde	Lachnospiraceae bacterium KGMB03038	0.698658	0.00125753	pos
p-Octopamine	Akkermansia muciniphila	0.680083	0.0018996	pos		Lactaldehyde	Marvinbryantia formatexigens	0.762642	0.000232967	pos
p-Octopamine	Clostridiales bacterium	0.686275	0.00166091	pos		Lactaldehyde	Massilistercora timonensis	0.702786	0.00114272	pos
p-Octopamine	Lachnoclostridium sp. YL32	0.661507	0.00279146	pos		Lactaldehyde	Oscillospiraceae bacterium NTUH-002-81	0.721362	0.00072796	pos
p-Octopamine	Lachnospiraceae bacterium	0.611971	0.00695027	pos		Lactaldehyde	Roseburia intestinalis	0.731682	0.000558032	pos
p-Octopamine	[Clostridium] scindens	0.673891	0.00216596	pos		Lactaldehyde	Roseburia rectibacter	0.75645	0.000280219	pos
Isoniazid	Listeria monocytogenes	-0.616099	0.00647797	neg		Lactaldehyde	Wansuia hejianensis	0.628483	0.0052147	pos
2-Hydroxybenzaldehyde	Limosilactobacillus vaginalis	-0.616099	0.00647797	neg		Lactaldehyde	[Clostridium] innocuum	0.649123	0.00355837	pos
4-Hydroxystachydrine	Ligilactobacillus animalis	-0.667699	0.00246239	neg		Lactaldehyde	[Clostridium] scindens	0.684211	0.00173755	pos
4-Hydroxystachydrine	Ligilactobacillus murinus	-0.609907	0.00719666	neg		Lactaldehyde	[Clostridium] symbiosum	0.667699	0.00246239	pos
4-Hydroxystachydrine	Rodentibacter pneumotropicus	0.605779	0.00771061	pos		Lactaldehyde	[Ruminococcus] gnavus	0.783282	0.000120765	pos
4-Hydroxystachydrine	Shigella sonnei	0.622291	0.00581855	pos		Lactaldehyde	[Ruminococcus] torques	0.79773	7.30413e-05	pos
(-)-Stachydrine	Faecalibaculum rodentium	-0.692466	0.00144761	neg		2-Pentenoic acid	Bacteroides fragilis	0.739938	0.000447266	pos
2-dehydro-3-deoxy-L-rhamnonate	Mammaliicoccus sciuri	-0.636739	0.00448985	neg		2-Pentenoic acid	Bacteroides ovatus	0.611971	0.00695027	pos
L-Glutamine	Clostridiales bacterium	0.642931	0.00400201	pos		2-Pentenoic acid	Bacteroides thetaiotaomicron	0.644995	0.00384937	pos
L-Glutamine	Firmicutes bacterium ASF500	0.655315	0.00315585	pos		2-Pentenoic acid	Lactobacillus intestinalis	-0.696594	0.00131844	neg
L-Glutamine	Lactobacillus amylovorus	-0.601651	0.00825378	neg		2-Pentenoic acid	Phocaeicola dorei	0.686275	0.00166091	pos
L-Glutamine	Lactobacillus crispatus	-0.655315	0.00315585	neg		2-Pentenoic acid	Phocaeicola vulgatus	0.680083	0.0018996	pos
L-Glutamine	Lactobacillus gasseri	-0.636739	0.00448985	neg		2-Pentenoic acid	Prevotella bryantii	0.607843	0.00745005	pos
L-Glutamine	Lactobacillus helveticus	-0.630547	0.00502514	neg		2-Pentenoic acid	Prevotella melaninogenica	0.659443	0.00290886	pos
L-Glutamine	Lactobacillus johnsonii	-0.682147	0.00181708	neg		2-Pentenoic acid	Segatella copri	0.665635	0.00256833	pos
L-Glutamine	Lactobacillus paragasseri	-0.671827	0.0022613	neg		3-Hexen-1-ol	Prevotella dentalis	-0.618163	0.00625176	neg
L-Glutamine	Lactobacillus taiwanensis	-0.655315	0.00315585	neg		3-Hexen-1-ol	Prevotella sp. Rep29	-0.688338	0.0015871	neg
N-Acetyl-L-glutamic acid	Listeria monocytogenes	-0.618163	0.00625176	neg		3-Hexen-1-ol	uncultured Prevotellamassilia sp.	-0.640867	0.00415955	neg
N-Acetyl-L-glutamic acid	symbiont bacterium of Reniochalina sp.	0.624355	0.00561127	pos		Taurine	Bacteroides thetaiotaomicron	-0.659443	0.00290886	neg
L-Glutamic acid	Limosilactobacillus vaginalis	-0.601651	0.00825378	neg		Taurine	Mammaliicoccus lentus	0.620227	0.006032	pos
(S)-methylmalonate-semialdehyde	Lacticaseibacillus paracasei	0.698658	0.00125753	pos		Taurine	Prevotella bryantii	-0.673891	0.00216596	neg
Dimethyl malate	Lachnoclostridium sp. YL32	0.614035	0.00671076	pos		Taurine	Prevotella dentalis	-0.717234	0.000807071	neg
L-Lysine	Aeromicrobium erythreum	0.657379	0.00303029	pos		Taurine	Prevotella melaninogenica	-0.644995	0.00384937	neg
L-Lysine	Aeromicrobium sp. Leaf245	0.647059	0.00370153	pos		Taurine	Prevotella sp. E13-17	-0.607843	0.00745005	neg
L-Lysine	Dietzia psychralcaliphila	0.601651	0.00825378	pos		Taurine	Prevotella sp. E15-22	-0.607843	0.00745005	neg
L-Lysine	Dietzia sp. DQ12-45-1b	0.653251	0.00328564	pos		Taurine	Prevotella sp. Rep29	-0.614035	0.00671076	neg
L-Lysine	Globicatella sanguinis	0.616099	0.00647797	pos		2-Hydroxyethanesulfonate	Anaerotruncus sp.	0.614035	0.00671076	pos
L-Lysine	Jeotgalicoccus sp. WY2	0.624355	0.00561127	pos		2-Hydroxyethanesulfonate	Clostridiaceae bacterium	0.655315	0.00315585	pos
L-Lysine	Lactobacillus acidophilus	-0.655315	0.00315585	neg		2-Hydroxyethanesulfonate	Ligilactobacillus murinus	-0.71517	0.00084924	neg
L-Lysine	Lactobacillus crispatus	-0.644995	0.00384937	neg		5-Methylcytosine	Phocaeicola dorei	-0.628483	0.0052147	neg
L-Lysine	Lactobacillus intestinalis	-0.698658	0.00125753	neg		Triacetic acid	Clostridioides difficile	0.638803	0.00432212	pos
L-Lysine	Limosilactobacillus portuensis	-0.669763	0.00236009	neg		1,2,3-Trihydroxybenzene	Clostridiaceae bacterium	0.630547	0.00502514	pos
L-Lysine	Limosilactobacillus vaginalis	-0.789474	9.78e-05	neg		1,2,3-Trihydroxybenzene	Clostridiaceae bacterium Marseille-Q4143	0.609907	0.00719666	pos
L-Lysine	Mammaliicoccus sciuri	0.603715	0.00797847	pos		Hydroxyhydroquinone	Agathobacter rectalis	0.628483	0.0052147	pos
L-Lysine	Rothia aeria	0.665635	0.00256833	pos		Hydroxyhydroquinone	Roseburia hominis	0.647059	0.00370153	pos
L-Lysine	Rothia amarae	0.649123	0.00355837	pos		Hydroxyhydroquinone	Roseburia intestinalis	0.624355	0.00561127	pos
L-Lysine	Rothia kristinae	0.611971	0.00695027	pos		Pipecolic acid	Lachnospiraceae bacterium	0.620227	0.006032	pos
L-Lysine	Rothia mucilaginosa	0.661507	0.00279146	pos		Pipecolic acid	Oscillospiraceae bacterium NTUH-002-81	0.603715	0.00797847	pos
L-Lysine	Rothia nasimurium	0.680083	0.0018996	pos		L-Leucine	Agathobacter rectalis	-0.624355	0.00561127	neg
L-Lysine	Rothia sp. SD9660Na	0.661507	0.00279146	pos		L-Leucine	Blautia producta	-0.601651	0.00825378	neg
L-Lysine	Rothia sp. ZJ932	0.611971	0.00695027	pos		L-Leucine	Clostridiaceae bacterium	-0.653251	0.00328564	neg
L-Lysine	Rothia terrae	0.620227	0.006032	pos		L-Leucine	Clostridiaceae bacterium Marseille-Q4143	-0.616099	0.00647797	neg
L-Lysine	Staphylococcus aureus	0.729618	0.000589052	pos		L-Leucine	Enterocloster bolteae	-0.673891	0.00216596	neg
L-Lysine	Staphylococcus nepalensis	0.727554	0.000621502	pos		L-Leucine	Lachnoclostridium sp. YL32	-0.642931	0.00400201	neg
3-Formylsalicylic Acid	Citrobacter freundii	-0.657379	0.00303029	neg		L-Leucine	Lachnospiraceae bacterium	-0.686275	0.00166091	neg
3-Formylsalicylic Acid	Clostridiales bacterium	-0.603715	0.00797847	neg		L-Leucine	Roseburia intestinalis	-0.632611	0.00484123	neg
3-Formylsalicylic Acid	Firmicutes bacterium ASF500	-0.657379	0.00303029	neg		L-Leucine	Roseburia rectibacter	-0.632611	0.00484123	neg
3-Formylsalicylic Acid	Flavonifractor plautii	-0.628483	0.0052147	neg		L-Leucine	[Clostridium] innocuum	-0.616099	0.00647797	neg
3-Formylsalicylic Acid	Lachnoclostridium sp. YL32	-0.616099	0.00647797	neg		L-Leucine	[Ruminococcus] torques	-0.630547	0.00502514	neg
3-Formylsalicylic Acid	Oscillospiraceae bacterium	-0.628483	0.0052147	neg		Quinoline	Lactobacillus intestinalis	-0.614035	0.00671076	neg
3-Formylsalicylic Acid	Parabacteroides goldsteinii	-0.651187	0.00341978	neg		Pyroglutamic acid	Roseburia hominis	0.636739	0.00448985	pos
bornane-2,6-dione	Methylomonas koyamae	0.779154	0.000138476	pos		Glutaric acid	Bacteroides uniformis	-0.680083	0.0018996	neg
bornane-2,6-dione	Pasteurella multocida	0.678019	0.0019852	pos		Glutaric acid	Blautia pseudococcoides	0.682147	0.00181708	pos
bornane-2,6-dione	Rodentibacter pneumotropicus	0.678019	0.0019852	pos		Glutaric acid	Claveliimonas bilis	0.721362	0.00072796	pos
bornane-2,6-dione	Yersinia enterocolitica	0.748194	0.000355568	pos		Glutaric acid	Kineothrix sp. MB12-C1	0.624355	0.00561127	pos
bornane-2,6-dione	uncultured bacterium	0.603715	0.00797847	pos		Glutaric acid	Lachnospiraceae bacterium GAM79	0.706914	0.00103676	pos
Citramalic acid	Aeromicrobium erythreum	0.655315	0.00315585	pos		Glutaric acid	Limosilactobacillus portuensis	0.655315	0.00315585	pos
Citramalic acid	Aeromicrobium sp. Leaf245	0.661507	0.00279146	pos		Glutaric acid	Limosilactobacillus vaginalis	0.655315	0.00315585	pos
Citramalic acid	Dietzia sp. DQ12-45-1b	0.651187	0.00341978	pos		Glutaric acid	Parabacteroides distasonis	-0.640867	0.00415955	neg
Citramalic acid	Lactobacillus acidophilus	-0.634675	0.00466284	neg		Glutaric acid	Parabacteroides merdae	-0.663571	0.00267798	neg
Citramalic acid	Limosilactobacillus portuensis	-0.611971	0.00695027	neg		Glutaric acid	Phocaeicola vulgatus	-0.669763	0.00236009	neg
Citramalic acid	Limosilactobacillus vaginalis	-0.696594	0.00131844	neg		Glutaric acid	Simiaoa sunii	0.692466	0.00144761	pos
Citramalic acid	Staphylococcus nepalensis	0.644995	0.00384937	pos		Glutaric acid	Wansuia hejianensis	0.723426	0.000690902	pos
5,6-Dihydro-5-fluorouracil	Listeria monocytogenes	0.601651	0.00825378	pos		Glutaric acid	[Clostridium] innocuum	0.618163	0.00625176	pos
2,6-Dihydroxybenzoic acid	Lacticaseibacillus paracasei	0.684211	0.00173755	pos		L-Aspartic acid	[Eubacterium] siraeum	0.671827	0.0022613	pos
2,6-Dihydroxybenzoic acid	Romboutsia ilealis	-0.642931	0.00400201	neg		Creatine	Lactobacillus intestinalis	0.620227	0.006032	pos
4-Aminobiphenyl	Lactobacillus acidophilus	-0.624355	0.00561127	neg		L-Ornithine	Allobaculum sp. Allo2	0.622291	0.00581855	pos
5-Ureido-4-imidazole carboxylate	Lachnoclostridium sp. YL32	0.622291	0.00581855	pos		L-Ornithine	Butyricimonas virosa	-0.616099	0.00647797	neg
1,2-Epoxy-p-menth-8-ene	Romboutsia ilealis	0.626419	0.00541003	pos		Phenylacetone	Clostridiaceae bacterium Marseille-Q4143	0.657379	0.00303029	pos
1,2-Epoxy-p-menth-8-ene	Turicibacter sp. H121	0.611971	0.00695027	pos		p-Octopamine	Prevotella sp. Rep29	-0.659443	0.00290886	neg
Carbapenem-3-carboxylic acid	Clostridiales bacterium	-0.667699	0.00246239	neg		p-Octopamine	uncultured Prevotellamassilia sp.	-0.675955	0.00207395	neg
Carbapenem-3-carboxylic acid	Lacticaseibacillus paracasei	0.640867	0.00415955	pos		N-Methylethanolaminium phosphate	Clostridiaceae bacterium Marseille-Q4143	-0.626419	0.00541003	neg
Carbapenem-3-carboxylic acid	Romboutsia ilealis	-0.644995	0.00384937	neg		2-Nitrophenol	Blautia wexlerae	0.609907	0.00719666	pos
3-sulfolactaldehyde	Lacticaseibacillus paracasei	0.601651	0.00825378	pos		Isoniazid	Butyricimonas virosa	0.620227	0.006032	pos
Pargyline	Faecalibaculum rodentium	0.628483	0.0052147	pos		2-Hydroxybenzaldehyde	Lactobacillus intestinalis	-0.611971	0.00695027	neg
SCHEMBL21051772	Faecalibaculum rodentium	-0.671827	0.0022613	neg		CYCLOHEXANECARBOXYLIC ACID, 4-HYDROXY-3-OXO- (9CI)	Agathobacter rectalis	0.628483	0.0052147	pos
2-Hydroxy-2-ethylsuccinic acid	Faecalibaculum rodentium	0.628483	0.0052147	pos		CYCLOHEXANECARBOXYLIC ACID, 4-HYDROXY-3-OXO- (9CI)	Blautia pseudococcoides	0.616099	0.00647797	pos
Trichloroacetic acid	Ligilactobacillus animalis	-0.700722	0.00119899	neg		CYCLOHEXANECARBOXYLIC ACID, 4-HYDROXY-3-OXO- (9CI)	Claveliimonas bilis	0.651187	0.00341978	pos
Trichloroacetic acid	Ligilactobacillus murinus	-0.723426	0.000690902	neg		CYCLOHEXANECARBOXYLIC ACID, 4-HYDROXY-3-OXO- (9CI)	Clostridiaceae bacterium	0.73581	0.000500083	pos
Trichloroacetic acid	Listeria monocytogenes	-0.651187	0.00341978	neg		CYCLOHEXANECARBOXYLIC ACID, 4-HYDROXY-3-OXO- (9CI)	Enterocloster bolteae	0.682147	0.00181708	pos
Quinoline-3,4-diol	Akkermansia muciniphila	-0.713106	0.00089323	neg		CYCLOHEXANECARBOXYLIC ACID, 4-HYDROXY-3-OXO- (9CI)	Kineothrix sp. MB12-C1	0.737874	0.000473057	pos
Quinoline-3,4-diol	Citrobacter freundii	-0.775026	0.000158338	neg		CYCLOHEXANECARBOXYLIC ACID, 4-HYDROXY-3-OXO- (9CI)	Lachnoclostridium phocaeense	0.611971	0.00695027	pos
Quinoline-3,4-diol	Flavonifractor plautii	-0.628483	0.0052147	neg		CYCLOHEXANECARBOXYLIC ACID, 4-HYDROXY-3-OXO- (9CI)	Lachnoclostridium sp. YL32	0.673891	0.00216596	pos
Quinoline-3,4-diol	Oscillospiraceae bacterium	-0.638803	0.00432212	neg		CYCLOHEXANECARBOXYLIC ACID, 4-HYDROXY-3-OXO- (9CI)	Lachnospiraceae bacterium	0.785346	0.000112654	pos
Quinoline-3,4-diol	Parabacteroides goldsteinii	-0.733746	0.000528393	neg		CYCLOHEXANECARBOXYLIC ACID, 4-HYDROXY-3-OXO- (9CI)	Lachnospiraceae bacterium GAM79	0.72549	0.000655434	pos
Quinoline-3,4-diol	Rodentibacter pneumotropicus	-0.663571	0.00267798	neg		CYCLOHEXANECARBOXYLIC ACID, 4-HYDROXY-3-OXO- (9CI)	Oscillospiraceae bacterium NTUH-002-81	0.657379	0.00303029	pos
Quinoline-3,4-diol	symbiont bacterium of Reniochalina sp.	-0.779154	0.000138476	neg		CYCLOHEXANECARBOXYLIC ACID, 4-HYDROXY-3-OXO- (9CI)	Roseburia hominis	0.653251	0.00328564	pos
Tricine	Faecalibaculum rodentium	-0.661507	0.00279146	neg		CYCLOHEXANECARBOXYLIC ACID, 4-HYDROXY-3-OXO- (9CI)	Roseburia intestinalis	0.640867	0.00415955	pos
Tricine	Lacticaseibacillus paracasei	0.696594	0.00131844	pos		CYCLOHEXANECARBOXYLIC ACID, 4-HYDROXY-3-OXO- (9CI)	Simiaoa sunii	0.72549	0.000655434	pos
Ethylparaben	Exiguobacterium sp. N4-1P	0.626419	0.00541003	pos		CYCLOHEXANECARBOXYLIC ACID, 4-HYDROXY-3-OXO- (9CI)	[Clostridium] innocuum	0.647059	0.00370153	pos
3-phenyllactic acid	Citrobacter freundii	-0.638803	0.00432212	neg		4-Hydroxystachydrine	Butyricimonas virosa	0.616099	0.00647797	pos
3-phenyllactic acid	symbiont bacterium of Reniochalina sp.	-0.626419	0.00541003	neg		4-Hydroxystachydrine	Enterocloster asparagiformis	0.659443	0.00290886	pos
3-Sulfolactate	Staphylococcus aureus	-0.605779	0.00771061	neg		4-Hydroxystachydrine	Hungatella hathewayi	0.601651	0.00825378	pos
3,4-Dihydroxyphenylglycol	Other	-0.762642	0.000232967	neg		4-Hydroxystachydrine	Lachnoclostridium sp. YL32	0.636739	0.00448985	pos
3,4-Dihydroxyphenylglycol	Akkermansia muciniphila	-0.665635	0.00256833	neg		4-Hydroxystachydrine	[Clostridium] symbiosum	0.647059	0.00370153	pos
3,4-Dihydroxyphenylglycol	Citrobacter freundii	-0.620227	0.006032	neg		Ectoine	Blautia obeum	0.630547	0.00502514	pos
3,4-Dihydroxyphenylglycol	Clostridiales bacterium	-0.750258	0.000335298	neg		4-Hydroxyquinoline	Bacteroides caccae	0.601651	0.00825378	pos
3,4-Dihydroxyphenylglycol	Cutibacterium acnes	-0.653251	0.00328564	neg		(-)-Stachydrine	Bacteroides thetaiotaomicron	0.711042	0.000939105	pos
3,4-Dihydroxyphenylglycol	Dysosmobacter sp. Marseille-Q4140	-0.708978	0.000986926	neg		(-)-Stachydrine	Mammaliicoccus lentus	-0.706914	0.00103676	neg
3,4-Dihydroxyphenylglycol	Firmicutes bacterium ASF500	-0.688338	0.0015871	neg		(-)-Stachydrine	Prevotella bryantii	0.620227	0.006032	pos
3,4-Dihydroxyphenylglycol	Flavonifractor plautii	-0.688338	0.0015871	neg		(-)-Stachydrine	Prevotella dentalis	0.754386	0.000297661	pos
3,4-Dihydroxyphenylglycol	Lachnoclostridium sp. YL32	-0.696594	0.00131844	neg		(-)-Stachydrine	Prevotella melaninogenica	0.698658	0.00125753	pos
3,4-Dihydroxyphenylglycol	Lachnospiraceae bacterium	-0.609907	0.00719666	neg		(-)-Stachydrine	Prevotella sp. Rep29	0.622291	0.00581855	pos
3,4-Dihydroxyphenylglycol	Lactobacillus amylovorus	0.614035	0.00671076	pos		(-)-Stachydrine	Segatella copri	0.706914	0.00103676	pos
3,4-Dihydroxyphenylglycol	Lactobacillus helveticus	0.616099	0.00647797	pos		2-dehydropantoate	Limosilactobacillus portuensis	-0.609907	0.00719666	neg
3,4-Dihydroxyphenylglycol	Lactobacillus paragasseri	0.622291	0.00581855	pos		2-dehydropantoate	Limosilactobacillus vaginalis	-0.609907	0.00719666	neg
3,4-Dihydroxyphenylglycol	Oscillospiraceae bacterium	-0.667699	0.00246239	neg		L-Glutamine	Lawsonibacter asaccharolyticus	0.622291	0.00581855	pos
3,4-Dihydroxyphenylglycol	Parabacteroides goldsteinii	-0.690402	0.00151603	neg		L-Glutamine	Paramuribaculum intestinale	0.601651	0.00825378	pos
3,4-Dihydroxyphenylglycol	Rothia aeria	-0.630547	0.00502514	neg		L-Glutamine	Prevotella dentalis	-0.713106	0.00089323	neg
3,4-Dihydroxyphenylglycol	Staphylococcus aureus	-0.605779	0.00771061	neg		L-Glutamine	Prevotella melaninogenica	-0.632611	0.00484123	neg
3,4-Dihydroxyphenylglycol	[Clostridium] scindens	-0.690402	0.00151603	neg		L-Glutamine	Prevotella sp. Rep29	-0.605779	0.00771061	neg
Bromobenzene-3,4-oxide	Ligilactobacillus animalis	0.702786	0.00114272	pos		L-Glutamine	Segatella copri	-0.611971	0.00695027	neg
Bromobenzene-3,4-oxide	Ligilactobacillus murinus	0.614035	0.00671076	pos		Indole-3-carboxaldehyde	Bacteroides uniformis	-0.69453	0.00138177	neg
Bromobenzene-3,4-oxide	Listeria monocytogenes	0.684211	0.00173755	pos		N-Acetyl-L-glutamic acid	Other	0.644995	0.00384937	pos
N6,N6,N6-Trimethyl-L-lysine	Aeromicrobium erythreum	0.708978	0.000986926	pos		N-Acetyl-L-glutamic acid	Blautia producta	0.665635	0.00256833	pos
N6,N6,N6-Trimethyl-L-lysine	Aeromicrobium sp. Leaf245	0.661507	0.00279146	pos		N-Acetyl-L-glutamic acid	Blautia pseudococcoides	0.628483	0.0052147	pos
N6,N6,N6-Trimethyl-L-lysine	Corynebacterium stationis	0.651187	0.00341978	pos		N-Acetyl-L-glutamic acid	Claveliimonas bilis	0.626419	0.00541003	pos
N6,N6,N6-Trimethyl-L-lysine	Dietzia psychralcaliphila	0.723426	0.000690902	pos		N-Acetyl-L-glutamic acid	Lachnoclostridium phocaeense	0.657379	0.00303029	pos
N6,N6,N6-Trimethyl-L-lysine	Dietzia sp. DQ12-45-1b	0.70485	0.00108867	pos		N-Acetyl-L-glutamic acid	Lachnospiraceae bacterium KGMB03038	0.675955	0.00207395	pos
N6,N6,N6-Trimethyl-L-lysine	Escherichia coli	0.642931	0.00400201	pos		N-Acetyl-L-glutamic acid	Marvinbryantia formatexigens	0.647059	0.00370153	pos
N6,N6,N6-Trimethyl-L-lysine	Lactobacillus amylovorus	-0.624355	0.00561127	neg		N-Acetyl-L-glutamic acid	Massilistercora timonensis	0.655315	0.00315585	pos
N6,N6,N6-Trimethyl-L-lysine	Lactobacillus helveticus	-0.640867	0.00415955	neg		N-Acetyl-L-glutamic acid	Oscillospiraceae bacterium NTUH-002-81	0.642931	0.00400201	pos
N6,N6,N6-Trimethyl-L-lysine	Lactobacillus intestinalis	-0.647059	0.00370153	neg		N-Acetyl-L-glutamic acid	Wansuia hejianensis	0.671827	0.0022613	pos
N6,N6,N6-Trimethyl-L-lysine	Ralstonia insidiosa	0.656648	0.00307427	pos		N-Acetyl-L-glutamic acid	[Clostridium] scindens	0.673891	0.00216596	pos
N6,N6,N6-Trimethyl-L-lysine	Rothia aeria	0.609907	0.00719666	pos		N-Acetyl-L-glutamic acid	[Ruminococcus] gnavus	0.620227	0.006032	pos
N6,N6,N6-Trimethyl-L-lysine	Rothia mucilaginosa	0.611971	0.00695027	pos		L-Glutamic acid	Clostridiaceae bacterium	0.663571	0.00267798	pos
N6,N6,N6-Trimethyl-L-lysine	Rothia nasimurium	0.642931	0.00400201	pos		L-Glutamic acid	Enterocloster asparagiformis	0.607843	0.00745005	pos
N6,N6,N6-Trimethyl-L-lysine	Rothia sp. SD9660Na	0.611971	0.00695027	pos		L-Glutamic acid	Lachnoclostridium sp. YL32	0.638803	0.00432212	pos
N6,N6,N6-Trimethyl-L-lysine	Shigella sonnei	0.665635	0.00256833	pos		(S)-methylmalonate-semialdehyde	Parabacteroides goldsteinii	-0.605779	0.00771061	neg
N6,N6,N6-Trimethyl-L-lysine	Staphylococcus nepalensis	0.630547	0.00502514	pos		(S)-methylmalonate-semialdehyde	uncultured bacterium	0.651187	0.00341978	pos
N6,N6,N6-Trimethyl-L-lysine	uncultured bacterium	0.661507	0.00279146	pos		(R)-3-Ureidoisobutyrate	Bifidobacterium animalis	0.636739	0.00448985	pos
(1R,4S,5R)-4-Thujanol	Lacticaseibacillus paracasei	0.626419	0.00541003	pos		(R)-3-Ureidoisobutyrate	Parabacteroides goldsteinii	0.675955	0.00207395	pos
Valienone	Citrobacter freundii	0.665635	0.00256833	pos		L-Lysine	Firmicutes bacterium ASF500	0.673891	0.00216596	pos
Valienone	Dietzia psychralcaliphila	0.622291	0.00581855	pos		3-Thiomorpholinecarboxylic acid	Bifidobacterium animalis	0.624355	0.00561127	pos
Valienone	Dietzia sp. DQ12-45-1b	0.601651	0.00825378	pos		3-Thiomorpholinecarboxylic acid	Lawsonibacter asaccharolyticus	0.607843	0.00745005	pos
Valienone	Rodentibacter pneumotropicus	0.622291	0.00581855	pos		3-Thiomorpholinecarboxylic acid	Prevotella bryantii	-0.618163	0.00625176	neg
Valienone	symbiont bacterium of Reniochalina sp.	0.779154	0.000138476	pos		3-Thiomorpholinecarboxylic acid	Prevotella dentalis	-0.69453	0.00138177	neg
o-Tolyl acetate	Akkermansia muciniphila	-0.614035	0.00671076	neg		3-Thiomorpholinecarboxylic acid	Prevotella melaninogenica	-0.618163	0.00625176	neg
2-Isopropyl-3-oxosuccinate	Romboutsia ilealis	-0.632611	0.00484123	neg		3-Formylsalicylic Acid	Anaerotruncus sp.	-0.723426	0.000690902	neg
Glycylvaline	Ligilactobacillus animalis	-0.609907	0.00719666	neg		3-Formylsalicylic Acid	Clostridiales bacterium	-0.616099	0.00647797	neg
Glycylvaline	Limosilactobacillus vaginalis	-0.609907	0.00719666	neg		3-Formylsalicylic Acid	Oscillospiraceae bacterium	-0.626419	0.00541003	neg
Menthol	Ligilactobacillus murinus	0.698658	0.00125753	pos		alpha-Hydroxyisobutyric acid	Bacteroides caccae	0.799794	6.77596e-05	pos
indole-3-glycol aldehyde	Other	0.71517	0.00084924	pos		alpha-Hydroxyisobutyric acid	Parabacteroides merdae	0.744066	0.000399211	pos
indole-3-glycol aldehyde	Akkermansia muciniphila	0.75645	0.000280219	pos		p-Coumaraldehyde	uncultured Prevotellamassilia sp.	-0.657379	0.00303029	neg
indole-3-glycol aldehyde	Citrobacter freundii	0.634675	0.00466284	pos		L-Methionine	Allobaculum sp. Allo2	0.607843	0.00745005	pos
indole-3-glycol aldehyde	Clostridiales bacterium	0.812178	4.24e-05	pos		2,6-Dihydroxybenzoic acid	Clostridioides difficile	-0.607843	0.00745005	neg
indole-3-glycol aldehyde	Corynebacterium stationis	0.647059	0.00370153	pos		Dihydroxyacetone phosphate	Clostridiaceae bacterium Marseille-Q4149	-0.626419	0.00541003	neg
indole-3-glycol aldehyde	Dietzia psychralcaliphila	0.624355	0.00561127	pos		Dihydroxyacetone phosphate	Dysosmobacter sp. Marseille-Q4140	-0.622291	0.00581855	neg
indole-3-glycol aldehyde	Dysosmobacter sp. Marseille-Q4140	0.698658	0.00125753	pos		Dihydroxyacetone phosphate	Oscillibacter sp. PEA192	-0.630547	0.00502514	neg
indole-3-glycol aldehyde	Faecalibaculum rodentium	0.607843	0.00745005	pos		Selenocysteine	Clostridiaceae bacterium	0.614035	0.00671076	pos
indole-3-glycol aldehyde	Firmicutes bacterium ASF500	0.698658	0.00125753	pos		1,2-Epoxy-p-menth-8-ene	Mammaliicoccus lentus	0.675955	0.00207395	pos
indole-3-glycol aldehyde	Flavonifractor plautii	0.754386	0.000297661	pos		Carbapenem-3-carboxylic acid	Parabacteroides goldsteinii	-0.628483	0.0052147	neg
indole-3-glycol aldehyde	Lachnoclostridium sp. YL32	0.75645	0.000280219	pos		Carbapenem-3-carboxylic acid	Prevotella dentalis	0.688338	0.0015871	pos
indole-3-glycol aldehyde	Lachnospiraceae bacterium	0.698658	0.00125753	pos		Carbapenem-3-carboxylic acid	Prevotella melaninogenica	0.614035	0.00671076	pos
indole-3-glycol aldehyde	Lactobacillus amylovorus	-0.644995	0.00384937	neg		Carbapenem-3-carboxylic acid	Prevotella sp. Rep29	0.665635	0.00256833	pos
indole-3-glycol aldehyde	Lactobacillus crispatus	-0.657379	0.00303029	neg		4-Methylbenzoic acid	Clostridiaceae bacterium	-0.651187	0.00341978	neg
indole-3-glycol aldehyde	Lactobacillus gasseri	-0.686275	0.00166091	neg		Diethylphosphate	Other	0.603715	0.00797847	pos
indole-3-glycol aldehyde	Lactobacillus helveticus	-0.661507	0.00279146	neg		Diethylphosphate	Acutalibacter muris	0.69453	0.00138177	pos
indole-3-glycol aldehyde	Lactobacillus johnsonii	-0.680083	0.0018996	neg		Diethylphosphate	Blautia producta	0.657379	0.00303029	pos
indole-3-glycol aldehyde	Lactobacillus paragasseri	-0.71517	0.00084924	neg		Diethylphosphate	Clostridiaceae bacterium	0.628483	0.0052147	pos
indole-3-glycol aldehyde	Lactobacillus taiwanensis	-0.711042	0.000939105	neg		Diethylphosphate	Enterocloster asparagiformis	0.659443	0.00290886	pos
indole-3-glycol aldehyde	Mammaliicoccus lentus	0.671827	0.0022613	pos		Diethylphosphate	Enterocloster clostridioformis	0.603715	0.00797847	pos
indole-3-glycol aldehyde	Oscillospiraceae bacterium	0.698658	0.00125753	pos		Diethylphosphate	Faecalibacterium prausnitzii	0.680083	0.0018996	pos
indole-3-glycol aldehyde	Parabacteroides goldsteinii	0.73581	0.000500083	pos		Diethylphosphate	Firmicutes bacterium ASF500	0.73581	0.000500083	pos
indole-3-glycol aldehyde	Pseudomonas sp. AO-1	0.618163	0.00625176	pos		Diethylphosphate	Lachnoclostridium phocaeense	0.638803	0.00432212	pos
indole-3-glycol aldehyde	[Clostridium] scindens	0.702786	0.00114272	pos		Diethylphosphate	Lachnoclostridium sp. YL32	0.626419	0.00541003	pos
Hippuric acid	Other	-0.601651	0.00825378	neg		Diethylphosphate	Lachnospiraceae bacterium KGMB03038	0.644995	0.00384937	pos
Hippuric acid	Clostridiales bacterium	-0.684211	0.00173755	neg		Diethylphosphate	Ligilactobacillus murinus	-0.661507	0.00279146	neg
Hippuric acid	Lacticaseibacillus paracasei	0.611971	0.00695027	pos		Diethylphosphate	Marvinbryantia formatexigens	0.669763	0.00236009	pos
Hippuric acid	Lactobacillus taiwanensis	0.601651	0.00825378	pos		Diethylphosphate	Massilistercora timonensis	0.636739	0.00448985	pos
Phosphoenol-4-deoxy-3-tetrulosonate	Clostridiales bacterium	-0.628483	0.0052147	neg		Diethylphosphate	Oscillospiraceae bacterium NTUH-002-81	0.700722	0.00119898	pos
2-hydroxypropyl-CoM	Acinetobacter baumannii	-0.611971	0.00695027	neg		Diethylphosphate	[Clostridium] scindens	0.616099	0.00647797	pos
2-hydroxypropyl-CoM	Clostridium beijerinckii	-0.614035	0.00671076	neg		Diethylphosphate	[Clostridium] symbiosum	0.609907	0.00719666	pos
2-hydroxypropyl-CoM	Pseudomonas fluorescens	-0.611971	0.00695027	neg		Hydroxyisocaproic acid	Parabacteroides goldsteinii	0.638803	0.00432212	pos
Histidinal	Faecalibaculum rodentium	0.669763	0.00236009	pos		FA 6_3;O3	Mammaliicoccus lentus	-0.636739	0.00448985	neg
10-oxocapric acid	Aeromicrobium erythreum	0.655315	0.00315585	pos		Allantoin	Parabacteroides merdae	0.675955	0.00207395	pos
10-oxocapric acid	Aeromicrobium sp. Leaf245	0.661507	0.00279146	pos		2-(Phenylethenyl)-1,3-dioxolane	Muribaculum intestinale	0.636739	0.00448985	pos
10-oxocapric acid	Dietzia sp. DQ12-45-1b	0.659443	0.00290886	pos		6918-01-0	Alistipes shahii	-0.647059	0.00370153	neg
10-oxocapric acid	Limosilactobacillus vaginalis	-0.607843	0.00745005	neg		N-Acetylthreonine	uncultured bacterium	0.605779	0.00771061	pos
(5R)-6-Hydroxy-5-isopropenyl-2-methylhexanoate	Citrobacter freundii	0.653251	0.00328564	pos		Pargyline	Bacteroides thetaiotaomicron	-0.770898	0.000180557	neg
(5R)-6-Hydroxy-5-isopropenyl-2-methylhexanoate	symbiont bacterium of Reniochalina sp.	0.711042	0.000939105	pos		Pargyline	Bacteroides xylanisolvens	-0.607843	0.00745005	neg
FA 10_2;O	Faecalibaculum rodentium	-0.640867	0.00415955	neg		Pargyline	Prevotella bryantii	-0.686275	0.00166091	neg
FA 10_2;O	Lacticaseibacillus paracasei	0.669763	0.00236009	pos		Pargyline	Prevotella dentalis	-0.700722	0.00119898	neg
FA 10_2;O	Romboutsia ilealis	-0.605779	0.00771061	neg		Pargyline	Prevotella melaninogenica	-0.688338	0.0015871	neg
Indoleacrylic acid	Lacticaseibacillus paracasei	0.605779	0.00771061	pos		Pargyline	Prevotella sp. E13-17	-0.603715	0.00797847	neg
4-Oxocyclohexanecarboxylate	Citrobacter freundii	0.630547	0.00502514	pos		Pargyline	Prevotella sp. Rep29	-0.744066	0.000399211	neg
4-Oxocyclohexanecarboxylate	Dysosmobacter sp. Marseille-Q4140	0.657379	0.00303029	pos		Pargyline	Segatella copri	-0.659443	0.00290886	neg
4-Oxocyclohexanecarboxylate	Firmicutes bacterium ASF500	0.626419	0.00541003	pos		Pargyline	uncultured Prevotellamassilia sp.	-0.688338	0.0015871	neg
4-Oxocyclohexanecarboxylate	Flavonifractor plautii	0.692466	0.00144761	pos		SCHEMBL21051772	Desulfovibrionaceae bacterium LT0009	0.739938	0.000447266	pos
4-Oxocyclohexanecarboxylate	Lactobacillus gasseri	-0.605779	0.00771061	neg		SCHEMBL21051772	Mammaliicoccus lentus	-0.632611	0.00484123	neg
4-Oxocyclohexanecarboxylate	Leptogranulimonas caecicola	0.70485	0.00108867	pos		SCHEMBL21051772	Prevotella dentalis	0.69453	0.00138177	pos
4-Oxocyclohexanecarboxylate	Oscillospiraceae bacterium	0.655315	0.00315585	pos		SCHEMBL21051772	Prevotella sp. Rep29	0.630547	0.00502514	pos
4-Oxocyclohexanecarboxylate	Parabacteroides goldsteinii	0.667699	0.00246239	pos		SCHEMBL21051772	uncultured bacterium	0.616099	0.00647797	pos
N6-Acetyl-L-lysine	Acinetobacter baumannii	-0.655315	0.00315585	neg		L-Fucono-1,5-lactone	Other	0.764706	0.000218793	pos
N6-Acetyl-L-lysine	Clostridium beijerinckii	-0.647059	0.00370153	neg		L-Fucono-1,5-lactone	Agathobacter rectalis	0.688338	0.0015871	pos
N6-Acetyl-L-lysine	Clostridium botulinum	-0.622291	0.00581855	neg		L-Fucono-1,5-lactone	Anaerotruncus sp.	0.698658	0.00125753	pos
N6-Acetyl-L-lysine	Cycloclasticus zancles	-0.65874	0.00294976	neg		L-Fucono-1,5-lactone	Blautia producta	0.73581	0.000500083	pos
N6-Acetyl-L-lysine	Maricaulis maris	-0.665635	0.00256833	neg		L-Fucono-1,5-lactone	Blautia pseudococcoides	0.682147	0.00181708	pos
N6-Acetyl-L-lysine	Pseudomonas fluorescens	-0.655315	0.00315585	neg		L-Fucono-1,5-lactone	Claveliimonas bilis	0.626419	0.00541003	pos
N6-Acetyl-L-lysine	Wolbachia pipientis	-0.686275	0.00166091	neg		L-Fucono-1,5-lactone	Clostridiaceae bacterium	0.739938	0.000447266	pos
8-methylthiooctanaldoxime	Other	-0.649123	0.00355837	neg		L-Fucono-1,5-lactone	Clostridiaceae bacterium Marseille-Q4143	0.729618	0.000589052	pos
8-methylthiooctanaldoxime	Akkermansia muciniphila	-0.706914	0.00103676	neg		L-Fucono-1,5-lactone	Dorea longicatena	0.614035	0.00671076	pos
8-methylthiooctanaldoxime	Citrobacter freundii	-0.79773	7.3e-05	neg		L-Fucono-1,5-lactone	Enterocloster asparagiformis	0.614035	0.00671076	pos
8-methylthiooctanaldoxime	Clostridiales bacterium	-0.688338	0.0015871	neg		L-Fucono-1,5-lactone	Enterocloster bolteae	0.702786	0.00114272	pos
8-methylthiooctanaldoxime	Dietzia psychralcaliphila	-0.642931	0.00400201	neg		L-Fucono-1,5-lactone	Enterocloster clostridioformis	0.624355	0.00561127	pos
8-methylthiooctanaldoxime	Dysosmobacter sp. Marseille-Q4140	-0.626419	0.00541003	neg		L-Fucono-1,5-lactone	Faecalibacterium prausnitzii	0.614035	0.00671076	pos
8-methylthiooctanaldoxime	Firmicutes bacterium ASF500	-0.605779	0.00771061	neg		L-Fucono-1,5-lactone	Lachnoclostridium phocaeense	0.737874	0.000473057	pos
8-methylthiooctanaldoxime	Flavonifractor plautii	-0.684211	0.00173755	neg		L-Fucono-1,5-lactone	Lachnoclostridium sp. YL32	0.733746	0.000528393	pos
8-methylthiooctanaldoxime	Lachnoclostridium sp. YL32	-0.622291	0.00581855	neg		L-Fucono-1,5-lactone	Lachnospiraceae bacterium	0.669763	0.00236009	pos
8-methylthiooctanaldoxime	Lactobacillus amylovorus	0.601651	0.00825378	pos		L-Fucono-1,5-lactone	Lachnospiraceae bacterium KGMB03038	0.69453	0.00138177	pos
8-methylthiooctanaldoxime	Lactobacillus crispatus	0.649123	0.00355837	pos		L-Fucono-1,5-lactone	Marvinbryantia formatexigens	0.717234	0.000807071	pos
8-methylthiooctanaldoxime	Lactobacillus helveticus	0.611971	0.00695027	pos		L-Fucono-1,5-lactone	Massilistercora timonensis	0.721362	0.00072796	pos
8-methylthiooctanaldoxime	Lactobacillus paragasseri	0.601651	0.00825378	pos		L-Fucono-1,5-lactone	Oscillospiraceae bacterium NTUH-002-81	0.69453	0.00138177	pos
8-methylthiooctanaldoxime	Oscillospiraceae bacterium	-0.698658	0.00125753	neg		L-Fucono-1,5-lactone	Roseburia intestinalis	0.675955	0.00207395	pos
8-methylthiooctanaldoxime	Parabacteroides goldsteinii	-0.783282	0.000120765	neg		L-Fucono-1,5-lactone	Roseburia rectibacter	0.73581	0.000500083	pos
8-methylthiooctanaldoxime	symbiont bacterium of Reniochalina sp.	-0.75645	0.000280219	neg		L-Fucono-1,5-lactone	Wansuia hejianensis	0.626419	0.00541003	pos
2-Hydroxy-3-methylbenzalpyruvate	Other	0.772962	0.000169139	pos		L-Fucono-1,5-lactone	[Clostridium] innocuum	0.628483	0.0052147	pos
2-Hydroxy-3-methylbenzalpyruvate	Akkermansia muciniphila	0.611971	0.00695027	pos		L-Fucono-1,5-lactone	[Clostridium] scindens	0.71517	0.00084924	pos
2-Hydroxy-3-methylbenzalpyruvate	Citrobacter freundii	0.698658	0.00125753	pos		L-Fucono-1,5-lactone	[Clostridium] symbiosum	0.659443	0.00290886	pos
2-Hydroxy-3-methylbenzalpyruvate	Dietzia psychralcaliphila	0.616099	0.00647797	pos		L-Fucono-1,5-lactone	[Ruminococcus] gnavus	0.682147	0.00181708	pos
2-Hydroxy-3-methylbenzalpyruvate	Dysosmobacter sp. Marseille-Q4140	0.74613	0.000376859	pos		L-Fucono-1,5-lactone	[Ruminococcus] torques	0.711042	0.000939105	pos
2-Hydroxy-3-methylbenzalpyruvate	Firmicutes bacterium ASF500	0.795666	7.87e-05	pos		2-Hydroxy-2-ethylsuccinic acid	Bacteroides thetaiotaomicron	-0.628483	0.0052147	neg
2-Hydroxy-3-methylbenzalpyruvate	Flavonifractor plautii	0.783282	0.000120765	pos		2-Hydroxy-2-ethylsuccinic acid	Prevotella dentalis	-0.665635	0.00256833	neg
2-Hydroxy-3-methylbenzalpyruvate	Lachnoclostridium sp. YL32	0.614035	0.00671076	pos		2,5-Dichlorophenol	Mammaliicoccus lentus	-0.651187	0.00341978	neg
2-Hydroxy-3-methylbenzalpyruvate	Lactobacillus crispatus	-0.733746	0.000528393	neg		2,5-Dichlorophenol	Parabacteroides goldsteinii	-0.607843	0.00745005	neg
2-Hydroxy-3-methylbenzalpyruvate	Lactobacillus gasseri	-0.692466	0.00144761	neg		Propioin	Clostridiaceae bacterium	0.605779	0.00771061	pos
2-Hydroxy-3-methylbenzalpyruvate	Lactobacillus isalae	-0.752322	0.000316009	neg		Propioin	Marvinbryantia formatexigens	0.673891	0.00216596	pos
2-Hydroxy-3-methylbenzalpyruvate	Lactobacillus johnsonii	-0.682147	0.00181708	neg		Propioin	[Clostridium] innocuum	0.659443	0.00290886	pos
2-Hydroxy-3-methylbenzalpyruvate	Lactobacillus paragasseri	-0.698658	0.00125753	neg		Propioin	[Clostridium] scindens	0.607843	0.00745005	pos
2-Hydroxy-3-methylbenzalpyruvate	Lactobacillus taiwanensis	-0.733746	0.000528393	neg		Propioin	uncultured bacterium	0.669763	0.00236009	pos
2-Hydroxy-3-methylbenzalpyruvate	Leptogranulimonas caecicola	0.78741	0.00010501	pos		Trichloroacetic acid	Kineothrix sp. MB12-C1	0.607843	0.00745005	pos
2-Hydroxy-3-methylbenzalpyruvate	Limosilactobacillus reuteri	-0.706914	0.00103676	neg		Trichloroacetic acid	Limosilactobacillus portuensis	0.611971	0.00695027	pos
2-Hydroxy-3-methylbenzalpyruvate	Methyloversatilis sp. RAC08	0.683247	0.00177429	pos		Trichloroacetic acid	Limosilactobacillus vaginalis	0.611971	0.00695027	pos
2-Hydroxy-3-methylbenzalpyruvate	Oscillospiraceae bacterium	0.795666	7.87e-05	pos		3,6-anhydro-alpha-L-galactopyranose	Prevotella communis	0.632611	0.00484123	pos
2-Hydroxy-3-methylbenzalpyruvate	Parabacteroides goldsteinii	0.661507	0.00279146	pos		3,6-anhydro-alpha-L-galactopyranose	Prevotella ruminicola	0.665635	0.00256833	pos
2-Hydroxy-3-methylbenzalpyruvate	[Clostridium] scindens	0.616099	0.00647797	pos		3,6-anhydro-alpha-L-galactopyranose	Prevotella sp. E13-17	0.618163	0.00625176	pos
2-Hydroxy-3-methylbenzalpyruvate	symbiont bacterium of Reniochalina sp.	0.622291	0.00581855	pos		3,6-anhydro-alpha-L-galactopyranose	Prevotella sp. E15-22	0.628483	0.0052147	pos
3-Hydroxysuberic acid	Other	-0.632611	0.00484123	neg		3,6-anhydro-alpha-L-galactopyranose	Prevotella sp. E2-28	0.624355	0.00561127	pos
3-Hydroxysuberic acid	Akkermansia muciniphila	-0.647059	0.00370153	neg		3,6-anhydro-alpha-L-galactopyranose	Prevotella sp. E9-3	0.644995	0.00384937	pos
3-Hydroxysuberic acid	Citrobacter freundii	-0.742002	0.000422665	neg		Quinoline-3,4-diol	Akkermansia muciniphila	-0.721362	0.00072796	neg
3-Hydroxysuberic acid	Clostridiales bacterium	-0.659443	0.00290886	neg		Quinoline-3,4-diol	Anaerotruncus sp.	-0.651187	0.00341978	neg
3-Hydroxysuberic acid	Flavonifractor plautii	-0.622291	0.00581855	neg		Quinoline-3,4-diol	Clostridiales bacterium	-0.609907	0.00719666	neg
3-Hydroxysuberic acid	Oscillospiraceae bacterium	-0.638803	0.00432212	neg		Quinoline-3,4-diol	Enterocloster asparagiformis	-0.616099	0.00647797	neg
3-Hydroxysuberic acid	Parabacteroides goldsteinii	-0.723426	0.000690902	neg		Quinoline-3,4-diol	Hungatella hathewayi	-0.665635	0.00256833	neg
3-Hydroxysuberic acid	symbiont bacterium of Reniochalina sp.	-0.700722	0.00119899	neg		Carnitine	Blautia obeum	0.739938	0.000447266	pos
Permethric acid	Citrobacter freundii	0.657379	0.00303029	pos		Tricine	Bacteroides thetaiotaomicron	0.609907	0.00719666	pos
Permethric acid	symbiont bacterium of Reniochalina sp.	0.649123	0.00355837	pos		Tricine	Prevotella dentalis	0.690402	0.00151602	pos
Adipic acid	Other	-0.603715	0.00797847	neg		Tricine	Prevotella sp. Rep29	0.657379	0.00303029	pos
Adipic acid	Akkermansia muciniphila	-0.618163	0.00625176	neg		Tricine	Segatella copri	0.634675	0.00466284	pos
Adipic acid	Citrobacter freundii	-0.698658	0.00125753	neg		Tricine	uncultured Prevotellamassilia sp.	0.632611	0.00484123	pos
Adipic acid	Clostridiales bacterium	-0.665635	0.00256833	neg		Tricine	uncultured bacterium	0.624355	0.00561127	pos
Adipic acid	Flavonifractor plautii	-0.609907	0.00719666	neg		7-Methyluric acid	Muribaculaceae bacterium MF13079	0.605779	0.00771061	pos
Adipic acid	Oscillospiraceae bacterium	-0.622291	0.00581855	neg		7-Methyluric acid	Muribaculum intestinale	0.626419	0.00541003	pos
Adipic acid	Parabacteroides goldsteinii	-0.717234	0.000807071	neg		L-Rhamnulose	Mammaliicoccus lentus	-0.651187	0.00341978	neg
Adipic acid	symbiont bacterium of Reniochalina sp.	-0.657379	0.00303029	neg		Methylselenopyruvate	Blautia obeum	0.721362	0.00072796	pos
FA 6_2;O5	Clostridioides difficile	-0.622291	0.00581855	neg		ISOPHTHALIC ACID	Kineothrix sp. MB12-C1	0.630547	0.00502514	pos
5-Epi-valiolone	Bifidobacterium animalis	0.663571	0.00267798	pos		3-(3-Hydroxyphenyl)propanoic acid	Clostridiaceae bacterium Marseille-Q4143	0.671827	0.0022613	pos
5-Epi-valiolone	Citrobacter freundii	0.764706	0.000218793	pos		3-phenyllactic acid	Clostridiaceae bacterium Marseille-Q4149	-0.638803	0.00432212	neg
5-Epi-valiolone	Clostridiales bacterium	0.630547	0.00502514	pos		3-phenyllactic acid	Clostridiales bacterium	-0.651187	0.00341978	neg
5-Epi-valiolone	Parabacteroides goldsteinii	0.711042	0.000939105	pos		3-phenyllactic acid	Firmicutes bacterium ASF500	-0.626419	0.00541003	neg
5-Epi-valiolone	symbiont bacterium of Reniochalina sp.	0.812178	4.24e-05	pos		3-phenyllactic acid	Flintibacter sp. KGMB00164	-0.632611	0.00484123	neg
Pramipexole	Citrobacter freundii	-0.744066	0.000399211	neg		Uric acid	Bacteroidales bacterium	-0.601651	0.00825378	neg
Pramipexole	Dietzia psychralcaliphila	-0.618163	0.00625176	neg		3-Sulfolactate	Alistipes senegalensis	-0.653251	0.00328564	neg
Pramipexole	Limosilactobacillus reuteri	0.607843	0.00745005	pos		3-Sulfolactate	Alistipes shahii	-0.607843	0.00745005	neg
Pramipexole	Methylomonas koyamae	-0.653251	0.00328564	neg		3-Sulfolactate	Parabacteroides distasonis	-0.678019	0.0019852	neg
Pramipexole	Pasteurella multocida	-0.651187	0.00341978	neg		3-Sulfolactate	Phocaeicola massiliensis	-0.611971	0.00695027	neg
Pramipexole	Yersinia enterocolitica	-0.618163	0.00625176	neg		Pentafluorobenzene	Blautia producta	0.626419	0.00541003	pos
Pramipexole	symbiont bacterium of Reniochalina sp.	-0.80805	4.97e-05	neg		Pentafluorobenzene	Blautia pseudococcoides	0.642931	0.00400201	pos
Pramipexole	uncultured bacterium	-0.634675	0.00466284	neg		Pentafluorobenzene	Claveliimonas bilis	0.616099	0.00647797	pos
L-2-(Hydroxymethyl)-1,2,3,4-butanetetrol	Cycloclasticus zancles	-0.602897	0.00808672	neg		Pentafluorobenzene	Clostridiaceae bacterium	0.647059	0.00370153	pos
L-2-(Hydroxymethyl)-1,2,3,4-butanetetrol	Ligilactobacillus animalis	-0.614035	0.00671076	neg		Pentafluorobenzene	Enterocloster asparagiformis	0.640867	0.00415955	pos
L-2-(Hydroxymethyl)-1,2,3,4-butanetetrol	Wolbachia pipientis	-0.601651	0.00825378	neg		Pentafluorobenzene	Lachnoclostridium phocaeense	0.636739	0.00448985	pos
1,2-Dihydroxydibenzothiophene	Other	0.665635	0.00256833	pos		Pentafluorobenzene	Lachnoclostridium sp. YL32	0.696594	0.00131844	pos
1,2-Dihydroxydibenzothiophene	Akkermansia muciniphila	0.74613	0.000376859	pos		Pentafluorobenzene	Lachnospiraceae bacterium	0.618163	0.00625176	pos
1,2-Dihydroxydibenzothiophene	Clostridiales bacterium	0.795666	7.87e-05	pos		Pentafluorobenzene	Oscillospiraceae bacterium NTUH-002-81	0.657379	0.00303029	pos
1,2-Dihydroxydibenzothiophene	Dysosmobacter sp. Marseille-Q4140	0.686275	0.00166091	pos		Pentafluorobenzene	Wansuia hejianensis	0.605779	0.00771061	pos
1,2-Dihydroxydibenzothiophene	Faecalibaculum rodentium	0.626419	0.00541003	pos		2-Phospho-D-glyceric acid	Clostridiaceae bacterium	0.626419	0.00541003	pos
1,2-Dihydroxydibenzothiophene	Firmicutes bacterium ASF500	0.678019	0.0019852	pos		2-Phospho-D-glyceric acid	Lachnospiraceae bacterium	0.624355	0.00561127	pos
1,2-Dihydroxydibenzothiophene	Flavonifractor plautii	0.75645	0.000280219	pos		Azelaic acid	Odoribacter splanchnicus	-0.669763	0.00236009	neg
1,2-Dihydroxydibenzothiophene	Lachnoclostridium sp. YL32	0.737874	0.000473057	pos		3-acetyloctanal	Bacteroides thetaiotaomicron	0.684211	0.00173755	pos
1,2-Dihydroxydibenzothiophene	Lachnospiraceae bacterium	0.698658	0.00125753	pos		3-acetyloctanal	Mammaliicoccus lentus	-0.696594	0.00131844	neg
1,2-Dihydroxydibenzothiophene	Lactobacillus crispatus	-0.626419	0.00541003	neg		3-acetyloctanal	uncultured Prevotellamassilia sp.	0.607843	0.00745005	pos
1,2-Dihydroxydibenzothiophene	Lactobacillus gasseri	-0.661507	0.00279146	neg		3,4-Dihydroxyphenylglycol	Akkermansia muciniphila	-0.618163	0.00625176	neg
1,2-Dihydroxydibenzothiophene	Lactobacillus helveticus	-0.616099	0.00647797	neg		3,4-Dihydroxyphenylglycol	Bifidobacterium animalis	-0.603715	0.00797847	neg
1,2-Dihydroxydibenzothiophene	Lactobacillus johnsonii	-0.642931	0.00400201	neg		3,4-Dihydroxyphenylglycol	Clostridiaceae bacterium Marseille-Q4149	-0.636739	0.00448985	neg
1,2-Dihydroxydibenzothiophene	Lactobacillus paragasseri	-0.669763	0.00236009	neg		3,4-Dihydroxyphenylglycol	Clostridiales bacterium CCNA10	-0.70485	0.00108867	neg
1,2-Dihydroxydibenzothiophene	Lactobacillus taiwanensis	-0.678019	0.0019852	neg		3,4-Dihydroxyphenylglycol	Escherichia coli	-0.636739	0.00448985	neg
1,2-Dihydroxydibenzothiophene	Mammaliicoccus lentus	0.638803	0.00432212	pos		3,4-Dihydroxyphenylglycol	Firmicutes bacterium ASF500	-0.609907	0.00719666	neg
1,2-Dihydroxydibenzothiophene	Oscillospiraceae bacterium	0.686275	0.00166091	pos		3,4-Dihydroxyphenylglycol	Flavonifractor plautii	-0.742002	0.000422665	neg
1,2-Dihydroxydibenzothiophene	Parabacteroides goldsteinii	0.721362	0.00072796	pos		3,4-Dihydroxyphenylglycol	Flintibacter sp. KGMB00164	-0.723426	0.000690902	neg
1,2-Dihydroxydibenzothiophene	Pseudomonas sp. AO-1	0.624355	0.00561127	pos		3,4-Dihydroxyphenylglycol	Lactobacillus johnsonii	0.698658	0.00125753	pos
1,2-Dihydroxydibenzothiophene	[Clostridium] scindens	0.719298	0.000766664	pos		3,4-Dihydroxyphenylglycol	Lawsonibacter asaccharolyticus	-0.758514	0.000263646	neg
Sebacic acid	Mammaliicoccus sciuri	0.618163	0.00625176	pos		3,4-Dihydroxyphenylglycol	Oscillospiraceae bacterium	-0.651187	0.00341978	neg
Sulfuric acid 4-methoxyphenyl ester	Other	-0.671827	0.0022613	neg		3,4-Dihydroxyphenylglycol	Prevotella dentalis	0.626419	0.00541003	pos
Sulfuric acid 4-methoxyphenyl ester	Akkermansia muciniphila	-0.638803	0.00432212	neg		3,4-Dihydroxyphenylglycol	Prevotella sp. Rep29	0.636739	0.00448985	pos
Sulfuric acid 4-methoxyphenyl ester	Citrobacter freundii	-0.779154	0.000138476	neg		Bromobenzene-3,4-oxide	Acutalibacter muris	-0.632611	0.00484123	neg
Sulfuric acid 4-methoxyphenyl ester	Clostridiales bacterium	-0.642931	0.00400201	neg		Bromobenzene-3,4-oxide	Blautia producta	-0.616099	0.00647797	neg
Sulfuric acid 4-methoxyphenyl ester	Dietzia psychralcaliphila	-0.624355	0.00561127	neg		Bromobenzene-3,4-oxide	Enterocloster asparagiformis	-0.667699	0.00246239	neg
Sulfuric acid 4-methoxyphenyl ester	Dysosmobacter sp. Marseille-Q4140	-0.616099	0.00647797	neg		Bromobenzene-3,4-oxide	Firmicutes bacterium ASF500	-0.614035	0.00671076	neg
Sulfuric acid 4-methoxyphenyl ester	Firmicutes bacterium ASF500	-0.622291	0.00581855	neg		Bromobenzene-3,4-oxide	Ligilactobacillus murinus	0.651187	0.00341978	pos
Sulfuric acid 4-methoxyphenyl ester	Flavonifractor plautii	-0.680083	0.0018996	neg		Bromobenzene-3,4-oxide	Oscillospiraceae bacterium NTUH-002-81	-0.624355	0.00561127	neg
Sulfuric acid 4-methoxyphenyl ester	Lacticaseibacillus paracasei	0.620227	0.006032	pos		Bromobenzene-3,4-oxide	[Clostridium] scindens	-0.611971	0.00695027	neg
Sulfuric acid 4-methoxyphenyl ester	Lactobacillus crispatus	0.651187	0.00341978	pos		Bromobenzene-3,4-oxide	[Clostridium] symbiosum	-0.682147	0.00181708	neg
Sulfuric acid 4-methoxyphenyl ester	Lactobacillus gasseri	0.603715	0.00797847	pos		Bromobenzene-3,4-oxide	[Eubacterium] siraeum	-0.611971	0.00695027	neg
Sulfuric acid 4-methoxyphenyl ester	Lactobacillus johnsonii	0.611971	0.00695027	pos		3-Chloro-2-methyldienelactone	Clostridiaceae bacterium	0.607843	0.00745005	pos
Sulfuric acid 4-methoxyphenyl ester	Lactobacillus paragasseri	0.653251	0.00328564	pos		(1R,4S,5R)-4-Thujanol	Bacteroides thetaiotaomicron	0.661507	0.00279146	pos
Sulfuric acid 4-methoxyphenyl ester	Lactobacillus taiwanensis	0.663571	0.00267798	pos		(1R,4S,5R)-4-Thujanol	Prevotella bryantii	0.638803	0.00432212	pos
Sulfuric acid 4-methoxyphenyl ester	Limosilactobacillus reuteri	0.657379	0.00303029	pos		(1R,4S,5R)-4-Thujanol	Prevotella communis	0.647059	0.00370153	pos
Sulfuric acid 4-methoxyphenyl ester	Oscillospiraceae bacterium	-0.700722	0.00119899	neg		(1R,4S,5R)-4-Thujanol	Prevotella dentalis	0.758514	0.000263646	pos
Sulfuric acid 4-methoxyphenyl ester	Parabacteroides goldsteinii	-0.71517	0.00084924	neg		(1R,4S,5R)-4-Thujanol	Prevotella melaninogenica	0.748194	0.000355568	pos
Sulfuric acid 4-methoxyphenyl ester	symbiont bacterium of Reniochalina sp.	-0.75645	0.000280219	neg		(1R,4S,5R)-4-Thujanol	Prevotella ruminicola	0.644995	0.00384937	pos
O-methoxycatechol-O-sulphate	Staphylococcus nepalensis	-0.632611	0.00484123	neg		(1R,4S,5R)-4-Thujanol	Prevotella sp. E13-17	0.647059	0.00370153	pos
L-Acetylcarnitine	Rodentibacter pneumotropicus	0.675955	0.00207395	pos		(1R,4S,5R)-4-Thujanol	Prevotella sp. E15-22	0.636739	0.00448985	pos
Diethyl phthalic acid	Turicibacter bilis	-0.605779	0.00771061	neg		(1R,4S,5R)-4-Thujanol	Prevotella sp. E2-28	0.640867	0.00415955	pos
Diethyl phthalic acid	symbiont bacterium of Reniochalina sp.	0.632611	0.00484123	pos		(1R,4S,5R)-4-Thujanol	Prevotella sp. E9-3	0.647059	0.00370153	pos
3,4-Dichloroaniline	Lacticaseibacillus paracasei	0.690402	0.00151603	pos		(1R,4S,5R)-4-Thujanol	Prevotella sp. Rep29	0.614035	0.00671076	pos
1,2-Dihydronaphthalene-1,2-diol	Other	-0.618163	0.00625176	neg		(1R,4S,5R)-4-Thujanol	Segatella copri	0.801858	6.2806e-05	pos
1,2-Dihydronaphthalene-1,2-diol	Citrobacter freundii	-0.727554	0.000621502	neg		2-Chloro-5-methyl-cis-dienelactone	Clostridioides difficile	0.614035	0.00671076	pos
1,2-Dihydronaphthalene-1,2-diol	Firmicutes bacterium ASF500	-0.638803	0.00432212	neg		Valienone	Lactobacillus johnsonii	-0.630547	0.00502514	neg
1,2-Dihydronaphthalene-1,2-diol	Flavonifractor plautii	-0.601651	0.00825378	neg		2-Methyl-3-oxoadipate	uncultured bacterium	0.789474	9.78107e-05	pos
1,2-Dihydronaphthalene-1,2-diol	Lactobacillus gasseri	0.661507	0.00279146	pos		13031-04-4	Bacteroidales bacterium	-0.659443	0.00290886	neg
1,2-Dihydronaphthalene-1,2-diol	Lactobacillus johnsonii	0.667699	0.00246239	pos		L-Theanine	Muribaculum gordoncarteri	0.671827	0.0022613	pos
1,2-Dihydronaphthalene-1,2-diol	Lactobacillus paragasseri	0.702786	0.00114272	pos		2-Isopropyl-3-oxosuccinate	Lactobacillus intestinalis	-0.659443	0.00290886	neg
1,2-Dihydronaphthalene-1,2-diol	Lactobacillus taiwanensis	0.706914	0.00103676	pos		Glycylvaline	Clostridiaceae bacterium	0.609907	0.00719666	pos
1,2-Dihydronaphthalene-1,2-diol	Limosilactobacillus reuteri	0.702786	0.00114272	pos		Glycylvaline	Lachnoclostridium sp. YL32	0.605779	0.00771061	pos
1,2-Dihydronaphthalene-1,2-diol	Oscillospiraceae bacterium	-0.601651	0.00825378	neg		Glycylvaline	uncultured bacterium	0.603715	0.00797847	pos
1,2-Dihydronaphthalene-1,2-diol	Parabacteroides goldsteinii	-0.630547	0.00502514	neg		1-Methyl-4-phenyl-1,2,3,6-tetrahydropyridine	Roseburia hominis	0.609907	0.00719666	pos
1,2-Dihydronaphthalene-1,2-diol	Romboutsia ilealis	-0.630547	0.00502514	neg		8-methylnaphthalene-1,2-diol	Marvinbryantia formatexigens	0.618163	0.00625176	pos
1,2-Dihydronaphthalene-1,2-diol	symbiont bacterium of Reniochalina sp.	-0.72549	0.000655434	neg		8-methylnaphthalene-1,2-diol	[Clostridium] innocuum	0.609907	0.00719666	pos
Thiodiacetic acid	Ligilactobacillus animalis	-0.640867	0.00415955	neg		8-methylnaphthalene-1,2-diol	uncultured bacterium	0.634675	0.00466284	pos
Thiodiacetic acid	Listeria monocytogenes	-0.620227	0.006032	neg		2-oxogluconic acid	Bacteroides caccae	-0.626419	0.00541003	neg
Thiodiacetic acid	Turicibacter sp. H121	-0.618163	0.00625176	neg		2-oxogluconic acid	Parabacteroides merdae	-0.611971	0.00695027	neg
Indoxyl sulfate	Limosilactobacillus portuensis	-0.628483	0.0052147	neg		L-Arginine	Bacteroides fragilis	0.609907	0.00719666	pos
Indoxyl sulfate	Limosilactobacillus vaginalis	-0.698658	0.00125753	neg		L-Arginine	Blautia wexlerae	-0.642931	0.00400201	neg
Dichlorprop-P	Other	0.711042	0.000939105	pos		L-Arginine	[Clostridium] innocuum	-0.634675	0.00466284	neg
Dichlorprop-P	Aeromicrobium sp. Leaf245	0.614035	0.00671076	pos		indole-3-glycol aldehyde	Bifidobacterium animalis	0.653251	0.00328564	pos
Dichlorprop-P	Akkermansia muciniphila	0.624355	0.00561127	pos		indole-3-glycol aldehyde	Butyricimonas virosa	0.616099	0.00647797	pos
Dichlorprop-P	Bifidobacterium animalis	0.624355	0.00561127	pos		indole-3-glycol aldehyde	Clostridiales bacterium CCNA10	0.708978	0.000986926	pos
Dichlorprop-P	Citrobacter freundii	0.744066	0.000399211	pos		indole-3-glycol aldehyde	Firmicutes bacterium ASF500	0.618163	0.00625176	pos
Dichlorprop-P	Clostridiales bacterium	0.820433	3.04e-05	pos		indole-3-glycol aldehyde	Flavonifractor plautii	0.719298	0.000766664	pos
Dichlorprop-P	Dietzia psychralcaliphila	0.653251	0.00328564	pos		indole-3-glycol aldehyde	Flintibacter sp. KGMB00164	0.692466	0.00144761	pos
Dichlorprop-P	Dysosmobacter sp. Marseille-Q4140	0.739938	0.000447266	pos		indole-3-glycol aldehyde	Lactobacillus johnsonii	-0.651187	0.00341978	neg
Dichlorprop-P	Faecalibaculum rodentium	0.690402	0.00151603	pos		indole-3-glycol aldehyde	Lawsonibacter asaccharolyticus	0.73581	0.000500083	pos
Dichlorprop-P	Firmicutes bacterium ASF500	0.793602	8.47e-05	pos		indole-3-glycol aldehyde	Parabacteroides goldsteinii	0.614035	0.00671076	pos
Dichlorprop-P	Flavonifractor plautii	0.795666	7.87e-05	pos		indole-3-glycol aldehyde	Prevotella bryantii	-0.727554	0.000621502	neg
Dichlorprop-P	Lachnoclostridium sp. YL32	0.69453	0.00138177	pos		indole-3-glycol aldehyde	Prevotella communis	-0.706914	0.00103676	neg
Dichlorprop-P	Lachnospiraceae bacterium	0.605779	0.00771061	pos		indole-3-glycol aldehyde	Prevotella melaninogenica	-0.71517	0.00084924	neg
Dichlorprop-P	Lacticaseibacillus paracasei	-0.614035	0.00671076	neg		indole-3-glycol aldehyde	Prevotella ruminicola	-0.665635	0.00256833	neg
Dichlorprop-P	Lactobacillus amylovorus	-0.620227	0.006032	neg		indole-3-glycol aldehyde	Prevotella sp. E13-17	-0.70485	0.00108867	neg
Dichlorprop-P	Lactobacillus crispatus	-0.702786	0.00114272	neg		indole-3-glycol aldehyde	Prevotella sp. E15-22	-0.690402	0.00151602	neg
Dichlorprop-P	Lactobacillus gasseri	-0.76677	0.000205354	neg		indole-3-glycol aldehyde	Prevotella sp. E2-28	-0.711042	0.000939105	neg
Dichlorprop-P	Lactobacillus helveticus	-0.644995	0.00384937	neg		indole-3-glycol aldehyde	Prevotella sp. E9-3	-0.665635	0.00256833	neg
Dichlorprop-P	Lactobacillus isalae	-0.655315	0.00315585	neg		indole-3-glycol aldehyde	Prevotella sp. Rep29	-0.71517	0.00084924	neg
Dichlorprop-P	Lactobacillus johnsonii	-0.764706	0.000218793	neg		3-Keto-b-D-galactose	Firmicutes bacterium ASF500	-0.601651	0.00825378	neg
Dichlorprop-P	Lactobacillus paragasseri	-0.793602	8.47e-05	neg		3-Keto-b-D-galactose	Lachnoclostridium sp. YL32	-0.622291	0.00581855	neg
Dichlorprop-P	Lactobacillus taiwanensis	-0.791538	9.1e-05	neg		3-Keto-b-D-galactose	Ligilactobacillus murinus	0.601651	0.00825378	pos
Dichlorprop-P	Leptogranulimonas caecicola	0.651187	0.00341978	pos		3-Keto-b-D-galactose	[Clostridium] scindens	-0.624355	0.00561127	neg
Dichlorprop-P	Oscillospiraceae bacterium	0.772962	0.000169139	pos		3-Keto-b-D-galactose	[Clostridium] symbiosum	-0.601651	0.00825378	neg
Dichlorprop-P	Parabacteroides goldsteinii	0.783282	0.000120765	pos		Hippuric acid	Clostridiales bacterium CCNA10	-0.638803	0.00432212	neg
Dichlorprop-P	[Clostridium] scindens	0.655315	0.00315585	pos		Hippuric acid	Flavonifractor plautii	-0.651187	0.00341978	neg
Dichlorprop-P	symbiont bacterium of Reniochalina sp.	0.737874	0.000473057	pos		Hippuric acid	Flintibacter sp. KGMB00164	-0.665635	0.00256833	neg
Ala-Glu-OH	Limosilactobacillus portuensis	0.630547	0.00502514	pos		Hippuric acid	Lawsonibacter asaccharolyticus	-0.667699	0.00246239	neg
Ala-Glu-OH	Limosilactobacillus vaginalis	0.603715	0.00797847	pos		Hippuric acid	Prevotella communis	0.607843	0.00745005	pos
CHEMBL1161513	Other	0.764706	0.000218793	pos		Hippuric acid	Prevotella dentalis	0.624355	0.00561127	pos
CHEMBL1161513	Aeromicrobium erythreum	0.824561	2.56e-05	pos		Hippuric acid	Prevotella sp. E2-28	0.605779	0.00771061	pos
CHEMBL1161513	Aeromicrobium sp. Leaf245	0.845201	1.01e-05	pos		Galactose	Desulfovibrionaceae bacterium LT0009	0.642931	0.00400201	pos
CHEMBL1161513	Citrobacter freundii	0.690402	0.00151603	pos		Galactose	Mammaliicoccus lentus	-0.616099	0.00647797	neg
CHEMBL1161513	Clostridiales bacterium	0.760578	0.000247907	pos		1-(2,4-Dihydroxyphenyl)-1-butanone	Clostridiaceae bacterium	0.655315	0.00315585	pos
CHEMBL1161513	Corynebacterium stationis	0.669763	0.00236009	pos		1-(2,4-Dihydroxyphenyl)-1-butanone	[Clostridium] innocuum	0.644995	0.00384937	pos
CHEMBL1161513	Cutibacterium acnes	0.626419	0.00541003	pos		Phosphoenol-4-deoxy-3-tetrulosonate	Bifidobacterium animalis	-0.628483	0.0052147	neg
CHEMBL1161513	Dietzia psychralcaliphila	0.805986	5.38e-05	pos		Phosphoenol-4-deoxy-3-tetrulosonate	Clostridiales bacterium CCNA10	-0.638803	0.00432212	neg
CHEMBL1161513	Dietzia sp. DQ12-45-1b	0.828689	2.15e-05	pos		Phosphoenol-4-deoxy-3-tetrulosonate	Dysosmobacter sp. Marseille-Q4140	-0.624355	0.00561127	neg
CHEMBL1161513	Dysosmobacter sp. Marseille-Q4140	0.781218	0.000129364	pos		Phosphoenol-4-deoxy-3-tetrulosonate	Flavonifractor plautii	-0.653251	0.00328564	neg
CHEMBL1161513	Firmicutes bacterium ASF500	0.843137	1.11e-05	pos		Phosphoenol-4-deoxy-3-tetrulosonate	Flintibacter sp. KGMB00164	-0.671827	0.0022613	neg
CHEMBL1161513	Flavonifractor plautii	0.795666	7.87e-05	pos		Phosphoenol-4-deoxy-3-tetrulosonate	Lawsonibacter asaccharolyticus	-0.659443	0.00290886	neg
CHEMBL1161513	Jeotgalicoccus sp. WY2	0.642931	0.00400201	pos		Phosphoenol-4-deoxy-3-tetrulosonate	Oscillibacter sp. PEA192	-0.638803	0.00432212	neg
CHEMBL1161513	Lachnoclostridium sp. YL32	0.73581	0.000500083	pos		Phosphoenol-4-deoxy-3-tetrulosonate	Prevotella communis	0.618163	0.00625176	pos
CHEMBL1161513	Lachnospiraceae bacterium	0.640867	0.00415955	pos		Phosphoenol-4-deoxy-3-tetrulosonate	Prevotella dentalis	0.618163	0.00625176	pos
CHEMBL1161513	Lactobacillus acidophilus	-0.828689	2.15e-05	neg		Phosphoenol-4-deoxy-3-tetrulosonate	Prevotella melaninogenica	0.624355	0.00561127	pos
CHEMBL1161513	Lactobacillus amylovorus	-0.865841	3.43e-06	neg		Phosphoenol-4-deoxy-3-tetrulosonate	Prevotella sp. E2-28	0.611971	0.00695027	pos
CHEMBL1161513	Lactobacillus crispatus	-0.863777	3.85e-06	neg		L-Tyrosine	Clostridiaceae bacterium	0.649123	0.00355837	pos
CHEMBL1161513	Lactobacillus gasseri	-0.847265	9.11e-06	neg		L-Tyrosine	Lachnoclostridium phocaeense	0.622291	0.00581855	pos
CHEMBL1161513	Lactobacillus helveticus	-0.865841	3.43e-06	neg		L-Tyrosine	Lachnoclostridium sp. YL32	0.630547	0.00502514	pos
CHEMBL1161513	Lactobacillus intestinalis	-0.789474	9.78e-05	neg		L-Tyrosine	Lachnospiraceae bacterium	0.669763	0.00236009	pos
CHEMBL1161513	Lactobacillus isalae	-0.801858	6.28e-05	neg		L-Tyrosine	Oscillospiraceae bacterium NTUH-002-81	0.630547	0.00502514	pos
CHEMBL1161513	Lactobacillus johnsonii	-0.843137	1.11e-05	neg		L-Tyrosine	[Clostridium] innocuum	0.678019	0.0019852	pos
CHEMBL1161513	Lactobacillus paragasseri	-0.830753	1.96e-05	neg		4-Pyridoxic acid	Parabacteroides goldsteinii	-0.618163	0.00625176	neg
CHEMBL1161513	Lactobacillus taiwanensis	-0.789474	9.78e-05	neg		4-Pyridoxic acid	Prevotella dentalis	0.614035	0.00671076	pos
CHEMBL1161513	Mammaliicoccus lentus	0.649123	0.00355837	pos		Histidinal	Bacteroides thetaiotaomicron	-0.609907	0.00719666	neg
CHEMBL1161513	Methyloversatilis sp. RAC08	0.829357	2.08e-05	pos		Histidinal	Mammaliicoccus lentus	0.609907	0.00719666	pos
CHEMBL1161513	Oscillospiraceae bacterium	0.810114	4.59e-05	pos		Histidinal	Prevotella bryantii	-0.611971	0.00695027	neg
CHEMBL1161513	Parabacteroides goldsteinii	0.775026	0.000158338	pos		Histidinal	Prevotella dentalis	-0.669763	0.00236009	neg
CHEMBL1161513	Rodentibacter pneumotropicus	0.605779	0.00771061	pos		Histidinal	Prevotella sp. Rep29	-0.622291	0.00581855	neg
CHEMBL1161513	Rothia aeria	0.76677	0.000205354	pos		FA 10_2;O	Lactobacillus intestinalis	-0.731682	0.000558032	neg
CHEMBL1161513	Rothia amarae	0.605779	0.00771061	pos		FA 10_2;O	Parabacteroides goldsteinii	-0.632611	0.00484123	neg
CHEMBL1161513	Rothia mucilaginosa	0.640867	0.00415955	pos		FA 10_2;O	Prevotella sp. Rep29	0.605779	0.00771061	pos
CHEMBL1161513	Rothia nasimurium	0.692466	0.00144761	pos		Indoleacrylic acid	Segatella copri	0.616099	0.00647797	pos
CHEMBL1161513	Rothia sp. SD9660Na	0.640867	0.00415955	pos		Indoleacrylic acid	uncultured Prevotellamassilia sp.	0.605779	0.00771061	pos
CHEMBL1161513	Staphylococcus aureus	0.816305	3.6e-05	pos		Indoleacrylic acid	uncultured bacterium	0.605779	0.00771061	pos
CHEMBL1161513	Staphylococcus nepalensis	0.779154	0.000138476	pos		5-Methoxyindoleacetate	Mammaliicoccus lentus	0.638803	0.00432212	pos
CHEMBL1161513	[Clostridium] scindens	0.601651	0.00825378	pos		4-Oxocyclohexanecarboxylate	Bacteroides ovatus	-0.630547	0.00502514	neg
Dodecanoic acid	Citrobacter freundii	-0.634675	0.00466284	neg		4-Oxocyclohexanecarboxylate	Bacteroides thetaiotaomicron	-0.651187	0.00341978	neg
Dodecanoic acid	Dietzia psychralcaliphila	-0.603715	0.00797847	neg		4-Oxocyclohexanecarboxylate	Bacteroides xylanisolvens	-0.632611	0.00484123	neg
Dodecanoic acid	Escherichia coli	-0.680083	0.0018996	neg		4-Oxocyclohexanecarboxylate	Clostridiales bacterium	0.636739	0.00448985	pos
Dodecanoic acid	Exiguobacterium sp. N4-1P	-0.642931	0.00400201	neg		4-Oxocyclohexanecarboxylate	Clostridiales bacterium CCNA10	0.609907	0.00719666	pos
Dodecanoic acid	Mammaliicoccus lentus	-0.640867	0.00415955	neg		4-Oxocyclohexanecarboxylate	Clostridioides difficile	0.642931	0.00400201	pos
Dodecanoic acid	Methylomonas koyamae	-0.758514	0.000263646	neg		4-Oxocyclohexanecarboxylate	Flavonifractor plautii	0.611971	0.00695027	pos
Dodecanoic acid	Pasteurella multocida	-0.791538	9.1e-05	neg		4-Oxocyclohexanecarboxylate	Flintibacter sp. KGMB00164	0.622291	0.00581855	pos
Dodecanoic acid	Rodentibacter pneumotropicus	-0.655315	0.00315585	neg		4-Oxocyclohexanecarboxylate	Lawsonibacter asaccharolyticus	0.632611	0.00484123	pos
Dodecanoic acid	Shigella sonnei	-0.711042	0.000939105	neg		4-Oxocyclohexanecarboxylate	Prevotella bryantii	-0.713106	0.00089323	neg
Dodecanoic acid	Yersinia enterocolitica	-0.723426	0.000690902	neg		4-Oxocyclohexanecarboxylate	Prevotella communis	-0.711042	0.000939105	neg
Dodecanoic acid	symbiont bacterium of Reniochalina sp.	-0.713106	0.00089323	neg		4-Oxocyclohexanecarboxylate	Prevotella melaninogenica	-0.659443	0.00290886	neg
Dodecanoic acid	uncultured bacterium	-0.682147	0.00181708	neg		4-Oxocyclohexanecarboxylate	Prevotella ruminicola	-0.721362	0.00072796	neg
3-(4-methylthio)butylmalate	Other	0.661507	0.00279146	pos		4-Oxocyclohexanecarboxylate	Prevotella sp. E13-17	-0.72549	0.000655434	neg
3-(4-methylthio)butylmalate	Aerococcaceae bacterium zg-252	0.601651	0.00825378	pos		4-Oxocyclohexanecarboxylate	Prevotella sp. E15-22	-0.717234	0.000807071	neg
3-(4-methylthio)butylmalate	Clostridium botulinum	0.605779	0.00771061	pos		4-Oxocyclohexanecarboxylate	Prevotella sp. E2-28	-0.692466	0.00144761	neg
3-(4-methylthio)butylmalate	Corynebacterium ammoniagenes	0.611971	0.00695027	pos		4-Oxocyclohexanecarboxylate	Prevotella sp. E9-3	-0.727554	0.000621502	neg
3-(4-methylthio)butylmalate	Corynebacterium stationis	0.661507	0.00279146	pos		4-Oxocyclohexanecarboxylate	Segatella copri	-0.616099	0.00647797	neg
3-(4-methylthio)butylmalate	Corynebacterium uberis	0.616099	0.00647797	pos		4-Oxocyclohexanecarboxylate	[Eubacterium] siraeum	0.647059	0.00370153	pos
3-(4-methylthio)butylmalate	Cutibacterium acnes	0.700722	0.00119899	pos		N6-Acetyl-L-lysine	Claveliimonas bilis	0.605779	0.00771061	pos
3-(4-methylthio)butylmalate	Dietzia sp. DQ12-45-1b	0.614035	0.00671076	pos		N6-Acetyl-L-lysine	Kineothrix sp. MB12-C1	0.620227	0.006032	pos
3-(4-methylthio)butylmalate	Mammaliicoccus lentus	0.649123	0.00355837	pos		N6-Acetyl-L-lysine	Parabacteroides merdae	-0.603715	0.00797847	neg
3-(4-methylthio)butylmalate	Mesorhizobium terrae	0.716572	0.000820404	pos		(2R)-2-hydroxy-3-(1H-indol-3-yl)propanoic acid	Clostridiaceae bacterium	0.603715	0.00797847	pos
3-(4-methylthio)butylmalate	Rothia aeria	0.603715	0.00797847	pos		8-methylthiooctanaldoxime	Akkermansia muciniphila	-0.682147	0.00181708	neg
3-(4-methylthio)butylmalate	Rothia amarae	0.630547	0.00502514	pos		8-methylthiooctanaldoxime	Alistipes shahii	-0.609907	0.00719666	neg
3-(4-methylthio)butylmalate	Rothia kristinae	0.630547	0.00502514	pos		8-methylthiooctanaldoxime	Bifidobacterium animalis	-0.642931	0.00400201	neg
3-(4-methylthio)butylmalate	Rothia mucilaginosa	0.620227	0.006032	pos		8-methylthiooctanaldoxime	Clostridiaceae bacterium Marseille-Q4149	-0.630547	0.00502514	neg
3-(4-methylthio)butylmalate	Rothia nasimurium	0.618163	0.00625176	pos		8-methylthiooctanaldoxime	Clostridiales bacterium CCNA10	-0.688338	0.0015871	neg
3-(4-methylthio)butylmalate	Rothia sp. SD9660Na	0.620227	0.006032	pos		8-methylthiooctanaldoxime	Escherichia coli	-0.628483	0.0052147	neg
3-(4-methylthio)butylmalate	Rothia sp. ZJ932	0.630547	0.00502514	pos		8-methylthiooctanaldoxime	Firmicutes bacterium ASF500	-0.669763	0.00236009	neg
3-(4-methylthio)butylmalate	Staphylococcus aureus	0.653251	0.00328564	pos		8-methylthiooctanaldoxime	Flavonifractor plautii	-0.700722	0.00119898	neg
3-(4-methylthio)butylmalate	Staphylococcus nepalensis	0.601651	0.00825378	pos		8-methylthiooctanaldoxime	Flintibacter sp. KGMB00164	-0.70485	0.00108867	neg
L-pentahomomethionine	Lactobacillus acidophilus	-0.605779	0.00771061	neg		8-methylthiooctanaldoxime	Lactobacillus johnsonii	0.651187	0.00341978	pos
L-pentahomomethionine	Lactobacillus intestinalis	-0.644995	0.00384937	neg		8-methylthiooctanaldoxime	Lawsonibacter asaccharolyticus	-0.708978	0.000986926	neg
L-pentahomomethionine	Pasteurella multocida	0.640867	0.00415955	pos		8-methylthiooctanaldoxime	Oscillospiraceae bacterium	-0.630547	0.00502514	neg
L-pentahomomethionine	Rodentibacter pneumotropicus	0.675955	0.00207395	pos		8-methylthiooctanaldoxime	Prevotella communis	0.678019	0.0019852	pos
L-pentahomomethionine	Shigella sonnei	0.675955	0.00207395	pos		8-methylthiooctanaldoxime	Prevotella ruminicola	0.611971	0.00695027	pos
Sarmentine	Akkermansia muciniphila	0.675955	0.00207395	pos		8-methylthiooctanaldoxime	Prevotella sp. E13-17	0.630547	0.00502514	pos
Sarmentine	Citrobacter freundii	0.803922	5.82e-05	pos		8-methylthiooctanaldoxime	Prevotella sp. E15-22	0.614035	0.00671076	pos
Sarmentine	Clostridiales bacterium	0.661507	0.00279146	pos		8-methylthiooctanaldoxime	Prevotella sp. E2-28	0.671827	0.0022613	pos
Sarmentine	Dietzia psychralcaliphila	0.647059	0.00370153	pos		2-Hydroxy-3-methylbenzalpyruvate	Other	0.702786	0.00114272	pos
Sarmentine	Dysosmobacter sp. Marseille-Q4140	0.622291	0.00581855	pos		2-Hydroxy-3-methylbenzalpyruvate	Acutalibacter muris	0.801858	6.2806e-05	pos
Sarmentine	Firmicutes bacterium ASF500	0.702786	0.00114272	pos		2-Hydroxy-3-methylbenzalpyruvate	Akkermansia muciniphila	0.719298	0.000766664	pos
Sarmentine	Flavonifractor plautii	0.711042	0.000939105	pos		2-Hydroxy-3-methylbenzalpyruvate	Anaerotruncus sp.	0.73581	0.000500083	pos
Sarmentine	Lactobacillus crispatus	-0.632611	0.00484123	neg		2-Hydroxy-3-methylbenzalpyruvate	Clostridiaceae bacterium Marseille-Q4149	0.706914	0.00103676	pos
Sarmentine	Lactobacillus gasseri	-0.762642	0.000232967	neg		2-Hydroxy-3-methylbenzalpyruvate	Clostridiales bacterium	0.789474	9.78107e-05	pos
Sarmentine	Lactobacillus isalae	-0.665635	0.00256833	neg		2-Hydroxy-3-methylbenzalpyruvate	Clostridiales bacterium CCNA10	0.698658	0.00125753	pos
Sarmentine	Lactobacillus johnsonii	-0.698658	0.00125753	neg		2-Hydroxy-3-methylbenzalpyruvate	Clostridioides difficile	0.603715	0.00797847	pos
Sarmentine	Lactobacillus paragasseri	-0.744066	0.000399211	neg		2-Hydroxy-3-methylbenzalpyruvate	Enterocloster asparagiformis	0.649123	0.00355837	pos
Sarmentine	Lactobacillus taiwanensis	-0.754386	0.000297661	neg		2-Hydroxy-3-methylbenzalpyruvate	Enterocloster clostridioformis	0.638803	0.00432212	pos
Sarmentine	Leptogranulimonas caecicola	0.647059	0.00370153	pos		2-Hydroxy-3-methylbenzalpyruvate	Escherichia coli	0.690402	0.00151602	pos
Sarmentine	Limosilactobacillus reuteri	-0.702786	0.00114272	neg		2-Hydroxy-3-methylbenzalpyruvate	Faecalibacterium prausnitzii	0.760578	0.000247907	pos
Sarmentine	Methyloversatilis sp. RAC08	0.62123	0.00592754	pos		2-Hydroxy-3-methylbenzalpyruvate	Firmicutes bacterium ASF500	0.799794	6.77596e-05	pos
Sarmentine	Oscillospiraceae bacterium	0.713106	0.00089323	pos		2-Hydroxy-3-methylbenzalpyruvate	Flavonifractor plautii	0.692466	0.00144761	pos
Sarmentine	Parabacteroides goldsteinii	0.775026	0.000158338	pos		2-Hydroxy-3-methylbenzalpyruvate	Flintibacter sp. KGMB00164	0.727554	0.000621502	pos
Sarmentine	Rodentibacter pneumotropicus	0.669763	0.00236009	pos		2-Hydroxy-3-methylbenzalpyruvate	Lachnospiraceae bacterium KGMB03038	0.680083	0.0018996	pos
Sarmentine	symbiont bacterium of Reniochalina sp.	0.836945	1.49e-05	pos		2-Hydroxy-3-methylbenzalpyruvate	Lactobacillus johnsonii	-0.663571	0.00267798	neg
2-Bromo-1H-indole-3-carboxaldehyde	Adlercreutzia equolifaciens	0.696594	0.00131844	pos		2-Hydroxy-3-methylbenzalpyruvate	Lawsonibacter asaccharolyticus	0.708978	0.000986926	pos
2-Bromo-1H-indole-3-carboxaldehyde	Cutibacterium acnes	0.665635	0.00256833	pos		2-Hydroxy-3-methylbenzalpyruvate	Ligilactobacillus murinus	-0.700722	0.00119898	neg
2-Bromo-1H-indole-3-carboxaldehyde	Faecalibaculum rodentium	0.603715	0.00797847	pos		2-Hydroxy-3-methylbenzalpyruvate	Marvinbryantia formatexigens	0.626419	0.00541003	pos
2-Bromo-1H-indole-3-carboxaldehyde	Hungatella hathewayi	0.649123	0.00355837	pos		2-Hydroxy-3-methylbenzalpyruvate	Massilistercora timonensis	0.601651	0.00825378	pos
2-Bromo-1H-indole-3-carboxaldehyde	Marvinbryantia formatexigens	0.649123	0.00355837	pos		2-Hydroxy-3-methylbenzalpyruvate	Oscillospiraceae bacterium	0.661507	0.00279146	pos
2-Bromo-1H-indole-3-carboxaldehyde	[Clostridium] scindens	0.620227	0.006032	pos		2-Hydroxy-3-methylbenzalpyruvate	Prevotella communis	-0.642931	0.00400201	neg
L-fuconic acid	Bifidobacterium animalis	0.634675	0.00466284	pos		2-Hydroxy-3-methylbenzalpyruvate	Prevotella sp. E13-17	-0.605779	0.00771061	neg
L-fuconic acid	Lactobacillus isalae	-0.620227	0.006032	neg		2-Hydroxy-3-methylbenzalpyruvate	Prevotella sp. E2-28	-0.628483	0.0052147	neg
L-fuconic acid	Limosilactobacillus portuensis	-0.729618	0.000589052	neg		2-Hydroxy-3-methylbenzalpyruvate	[Clostridium] scindens	0.634675	0.00466284	pos
L-fuconic acid	Limosilactobacillus vaginalis	-0.69453	0.00138177	neg		2-Hydroxy-3-methylbenzalpyruvate	[Clostridium] symbiosum	0.661507	0.00279146	pos
(E)-3-(2,3-Dihydroxyphenyl)-2-propenoic acid	Ligilactobacillus animalis	-0.624355	0.00561127	neg		2-Hydroxy-3-methylbenzalpyruvate	[Eubacterium] siraeum	0.752322	0.000316009	pos
(E)-3-(2,3-Dihydroxyphenyl)-2-propenoic acid	Ligilactobacillus murinus	-0.69453	0.00138177	neg		3-Hydroxysuberic acid	Akkermansia muciniphila	-0.614035	0.00671076	neg
Mukolidine	Turicibacter sp. H121	-0.620227	0.006032	neg		3-Hydroxysuberic acid	Bifidobacterium animalis	-0.614035	0.00671076	neg
Ligusticide	Rothia aeria	0.628483	0.0052147	pos		3-Hydroxysuberic acid	Clostridiaceae bacterium Marseille-Q4149	-0.632611	0.00484123	neg
Ligusticide	Rothia nasimurium	0.605779	0.00771061	pos		3-Hydroxysuberic acid	Clostridiales bacterium CCNA10	-0.686275	0.00166091	neg
3-Hydroxy-5-methyl-L-tyrosine	Citrobacter freundii	-0.605779	0.00771061	neg		3-Hydroxysuberic acid	Escherichia coli	-0.601651	0.00825378	neg
3-Hydroxy-5-methyl-L-tyrosine	Limosilactobacillus reuteri	0.671827	0.0022613	pos		3-Hydroxysuberic acid	Firmicutes bacterium ASF500	-0.651187	0.00341978	neg
3-Hydroxy-5-methyl-L-tyrosine	Methylomonas koyamae	-0.630547	0.00502514	neg		3-Hydroxysuberic acid	Flavonifractor plautii	-0.696594	0.00131844	neg
3-Hydroxy-5-methyl-L-tyrosine	symbiont bacterium of Reniochalina sp.	-0.632611	0.00484123	neg		3-Hydroxysuberic acid	Flintibacter sp. KGMB00164	-0.711042	0.000939105	neg
Paracetamol sulfate	Ligilactobacillus murinus	-0.692466	0.00144761	neg		3-Hydroxysuberic acid	Lactobacillus johnsonii	0.630547	0.00502514	pos
1-Methoxypyrene	Ligilactobacillus murinus	-0.640867	0.00415955	neg		3-Hydroxysuberic acid	Lawsonibacter asaccharolyticus	-0.70485	0.00108867	neg
1-Methoxypyrene	Rodentibacter pneumotropicus	0.632611	0.00484123	pos		3-Hydroxysuberic acid	Oscillospiraceae bacterium	-0.603715	0.00797847	neg
Taurocyaminphosphate	Cutibacterium acnes	0.601651	0.00825378	pos		3-Hydroxysuberic acid	Prevotella communis	0.651187	0.00341978	pos
Taurocyaminphosphate	Rothia amarae	0.624355	0.00561127	pos		3-Hydroxysuberic acid	Prevotella sp. E13-17	0.609907	0.00719666	pos
Taurocyaminphosphate	Rothia kristinae	0.618163	0.00625176	pos		3-Hydroxysuberic acid	Prevotella sp. E2-28	0.642931	0.00400201	pos
Taurocyaminphosphate	Rothia mucilaginosa	0.609907	0.00719666	pos		3-CHLOROCATECHOL	Mammaliicoccus lentus	0.640867	0.00415955	pos
Taurocyaminphosphate	Rothia sp. SD9660Na	0.609907	0.00719666	pos		Permethric acid	Akkermansia muciniphila	0.659443	0.00290886	pos
Taurocyaminphosphate	Rothia sp. ZJ932	0.618163	0.00625176	pos		Permethric acid	Anaerotruncus sp.	0.690402	0.00151602	pos
Taurocyaminphosphate	Streptococcus thermophilus	0.605779	0.00771061	pos		Permethric acid	Bifidobacterium animalis	0.603715	0.00797847	pos
N-(3,4-dichlorophenyl)malonamic acid	Corynebacterium ammoniagenes	0.628483	0.0052147	pos		Adipic acid	Bifidobacterium animalis	-0.605779	0.00771061	neg
N-(3,4-dichlorophenyl)malonamic acid	Corynebacterium stationis	0.611971	0.00695027	pos		Adipic acid	Clostridiaceae bacterium Marseille-Q4149	-0.649123	0.00355837	neg
N-(3,4-dichlorophenyl)malonamic acid	Lactobacillus intestinalis	-0.640867	0.00415955	neg		Adipic acid	Clostridiales bacterium CCNA10	-0.702786	0.00114272	neg
N-(3,4-dichlorophenyl)malonamic acid	Mammaliicoccus lentus	0.609907	0.00719666	pos		Adipic acid	Firmicutes bacterium ASF500	-0.661507	0.00279146	neg
N-(3,4-dichlorophenyl)malonamic acid	Pseudomonas sp. AO-1	0.632611	0.00484123	pos		Adipic acid	Flavonifractor plautii	-0.717234	0.000807071	neg
N-(3,4-dichlorophenyl)malonamic acid	Staphylococcus aureus	0.607843	0.00745005	pos		Adipic acid	Flintibacter sp. KGMB00164	-0.721362	0.00072796	neg
N-(3,4-dichlorophenyl)malonamic acid	Staphylococcus nepalensis	0.665635	0.00256833	pos		Adipic acid	Lawsonibacter asaccharolyticus	-0.717234	0.000807071	neg
Menadione	Citrobacter freundii	0.713106	0.00089323	pos		Adipic acid	Oscillospiraceae bacterium	-0.601651	0.00825378	neg
Menadione	Dietzia psychralcaliphila	0.607843	0.00745005	pos		Adipic acid	Prevotella communis	0.642931	0.00400201	pos
Menadione	Lactobacillus amylovorus	-0.605779	0.00771061	neg		Adipic acid	Prevotella sp. E13-17	0.605779	0.00771061	pos
Menadione	Parabacteroides goldsteinii	0.657379	0.00303029	pos		Adipic acid	Prevotella sp. E2-28	0.634675	0.00466284	pos
Menadione	symbiont bacterium of Reniochalina sp.	0.717234	0.000807071	pos		FA 6_2;O5	uncultured bacterium	0.647059	0.00370153	pos
N-[(2s)-2-Amino-2-Carboxyethyl]-L-Glutamic Acid	Lactobacillus intestinalis	-0.626419	0.00541003	neg		5-Epi-valiolone	Akkermansia muciniphila	0.628483	0.0052147	pos
N-[(2s)-2-Amino-2-Carboxyethyl]-L-Glutamic Acid	Limosilactobacillus vaginalis	-0.618163	0.00625176	neg		5-Epi-valiolone	Bifidobacterium animalis	0.620227	0.006032	pos
4-(2,6,6-Trimethyl-1-cyclohexen-1-yl)-2-butanone	Bifidobacterium animalis	0.706914	0.00103676	pos		5-Epi-valiolone	Flavonifractor plautii	0.611971	0.00695027	pos
N-Methyl-4-dimethylallyltryptophan	Citrobacter freundii	0.649123	0.00355837	pos		5-Epi-valiolone	Flintibacter sp. KGMB00164	0.609907	0.00719666	pos
N-Methyl-4-dimethylallyltryptophan	Methylomonas koyamae	0.667699	0.00246239	pos		5-Epi-valiolone	Lawsonibacter asaccharolyticus	0.622291	0.00581855	pos
N-Methyl-4-dimethylallyltryptophan	Turicibacter bilis	-0.622291	0.00581855	neg		5-Epi-valiolone	Prevotella bryantii	-0.601651	0.00825378	neg
N-Methyl-4-dimethylallyltryptophan	Yersinia enterocolitica	0.688338	0.0015871	pos		5-Epi-valiolone	Prevotella communis	-0.665635	0.00256833	neg
N-Methyl-4-dimethylallyltryptophan	symbiont bacterium of Reniochalina sp.	0.733746	0.000528393	pos		5-Epi-valiolone	Prevotella melaninogenica	-0.605779	0.00771061	neg
Biotin	Lachnoclostridium sp. YL32	0.632611	0.00484123	pos		5-Epi-valiolone	Prevotella sp. E13-17	-0.628483	0.0052147	neg
Biotin	Ligilactobacillus murinus	-0.618163	0.00625176	neg		5-Epi-valiolone	Prevotella sp. E2-28	-0.647059	0.00370153	neg
N-Succinyl-L-glutamate	Other	-0.616099	0.00647797	neg		Pramipexole	Lactobacillus johnsonii	0.779154	0.000138476	pos
N-Succinyl-L-glutamate	Citrobacter freundii	-0.601651	0.00825378	neg		Deoxyribose 5-phosphate	Blautia producta	0.620227	0.006032	pos
N-Succinyl-L-glutamate	Clostridiales bacterium	-0.659443	0.00290886	neg		Deoxyribose 5-phosphate	Clostridiaceae bacterium	0.653251	0.00328564	pos
N-Succinyl-L-glutamate	Lacticaseibacillus paracasei	0.605779	0.00771061	pos		Deoxyribose 5-phosphate	Clostridiaceae bacterium Marseille-Q4143	0.636739	0.00448985	pos
N-Succinyl-L-glutamate	Parabacteroides goldsteinii	-0.609907	0.00719666	neg		Deoxyribose 5-phosphate	Lachnospiraceae bacterium	0.620227	0.006032	pos
N-Acetyltryptophan	Romboutsia ilealis	-0.616099	0.00647797	neg		Deoxyribose 5-phosphate	Ligilactobacillus murinus	-0.667699	0.00246239	neg
Indolepyruvate	Other	0.640867	0.00415955	pos		Deoxyribose 5-phosphate	Marvinbryantia formatexigens	0.684211	0.00173755	pos
Indolepyruvate	Akkermansia muciniphila	0.678019	0.0019852	pos		Deoxyribose 5-phosphate	Oscillospiraceae bacterium NTUH-002-81	0.655315	0.00315585	pos
Indolepyruvate	Bifidobacterium animalis	0.611971	0.00695027	pos		L-2-(Hydroxymethyl)-1,2,3,4-butanetetrol	Clostridiaceae bacterium Marseille-Q4143	0.634675	0.00466284	pos
Indolepyruvate	Clostridiales bacterium	0.843137	1.11e-05	pos		L-2-(Hydroxymethyl)-1,2,3,4-butanetetrol	Lachnospiraceae bacterium	0.638803	0.00432212	pos
Indolepyruvate	Dysosmobacter sp. Marseille-Q4140	0.611971	0.00695027	pos		L-2-(Hydroxymethyl)-1,2,3,4-butanetetrol	Oscillospiraceae bacterium NTUH-002-81	0.605779	0.00771061	pos
Indolepyruvate	Faecalibaculum rodentium	0.649123	0.00355837	pos		L-2-(Hydroxymethyl)-1,2,3,4-butanetetrol	Roseburia hominis	0.69453	0.00138177	pos
Indolepyruvate	Firmicutes bacterium ASF500	0.667699	0.00246239	pos		L-2-(Hydroxymethyl)-1,2,3,4-butanetetrol	Simiaoa sunii	0.601651	0.00825378	pos
Indolepyruvate	Flavonifractor plautii	0.717234	0.000807071	pos		4-Hydroxyphenylacetaldehyde	Clostridiaceae bacterium	0.644995	0.00384937	pos
Indolepyruvate	Lachnoclostridium sp. YL32	0.779154	0.000138476	pos		4-Hydroxyphenylacetaldehyde	Clostridiaceae bacterium Marseille-Q4143	0.616099	0.00647797	pos
Indolepyruvate	Lachnospiraceae bacterium	0.692466	0.00144761	pos		4-Hydroxyphenylacetaldehyde	Enterocloster bolteae	0.686275	0.00166091	pos
Indolepyruvate	Lacticaseibacillus paracasei	-0.644995	0.00384937	neg		1,2-Dihydroxydibenzothiophene	Bacteroides thetaiotaomicron	-0.626419	0.00541003	neg
Indolepyruvate	Lactobacillus gasseri	-0.630547	0.00502514	neg		1,2-Dihydroxydibenzothiophene	Clostridiales bacterium CCNA10	0.702786	0.00114272	pos
Indolepyruvate	Lactobacillus johnsonii	-0.636739	0.00448985	neg		1,2-Dihydroxydibenzothiophene	Firmicutes bacterium ASF500	0.611971	0.00695027	pos
Indolepyruvate	Lactobacillus paragasseri	-0.680083	0.0018996	neg		1,2-Dihydroxydibenzothiophene	Flavonifractor plautii	0.706914	0.00103676	pos
Indolepyruvate	Lactobacillus taiwanensis	-0.675955	0.00207395	neg		1,2-Dihydroxydibenzothiophene	Flintibacter sp. KGMB00164	0.671827	0.0022613	pos
Indolepyruvate	Oscillospiraceae bacterium	0.698658	0.00125753	pos		1,2-Dihydroxydibenzothiophene	Lawsonibacter asaccharolyticus	0.713106	0.00089323	pos
Indolepyruvate	Parabacteroides goldsteinii	0.74613	0.000376859	pos		1,2-Dihydroxydibenzothiophene	Prevotella bryantii	-0.73581	0.000500083	neg
Indolepyruvate	[Clostridium] scindens	0.744066	0.000399211	pos		1,2-Dihydroxydibenzothiophene	Prevotella communis	-0.70485	0.00108867	neg
O-Desmethyltramadol	Ligilactobacillus murinus	-0.609907	0.00719666	neg		1,2-Dihydroxydibenzothiophene	Prevotella melaninogenica	-0.713106	0.00089323	neg
Palmitoleic acid	Lacticaseibacillus paracasei	-0.75645	0.000280219	neg		1,2-Dihydroxydibenzothiophene	Prevotella ruminicola	-0.661507	0.00279146	neg
Pinobanksin	Other	0.634675	0.00466284	pos		1,2-Dihydroxydibenzothiophene	Prevotella sp. E13-17	-0.708978	0.000986926	neg
Pinobanksin	Citrobacter freundii	0.742002	0.000422665	pos		1,2-Dihydroxydibenzothiophene	Prevotella sp. E15-22	-0.688338	0.0015871	neg
Pinobanksin	Dietzia psychralcaliphila	0.626419	0.00541003	pos		1,2-Dihydroxydibenzothiophene	Prevotella sp. E2-28	-0.70485	0.00108867	neg
Pinobanksin	Dysosmobacter sp. Marseille-Q4140	0.700722	0.00119899	pos		1,2-Dihydroxydibenzothiophene	Prevotella sp. E9-3	-0.678019	0.0019852	neg
Pinobanksin	Faecalibaculum rodentium	0.651187	0.00341978	pos		1,2-Dihydroxydibenzothiophene	Prevotella sp. Rep29	-0.733746	0.000528393	neg
Pinobanksin	Firmicutes bacterium ASF500	0.669763	0.00236009	pos		(3E,6Z)-Nonadien-1-yl acetate	Alistipes finegoldii	0.626419	0.00541003	pos
Pinobanksin	Flavonifractor plautii	0.733746	0.000528393	pos		AKOS006369514	Lactobacillus intestinalis	-0.855521	6.00563e-06	neg
Pinobanksin	Lactobacillus amylovorus	-0.609907	0.00719666	neg		Sebacic acid	Alistipes finegoldii	0.620227	0.006032	pos
Pinobanksin	Lactobacillus crispatus	-0.601651	0.00825378	neg		Sebacic acid	Bacteroides caccae	0.663571	0.00267798	pos
Pinobanksin	Lactobacillus helveticus	-0.624355	0.00561127	neg		Sebacic acid	Parabacteroides merdae	0.723426	0.000690902	pos
Pinobanksin	Lactobacillus paragasseri	-0.611971	0.00695027	neg		1-(2,3-Dihydro-6-methyl-1H-pyrrolizin-5-yl)-1,4-pentanedione	Clostridiaceae bacterium	0.624355	0.00561127	pos
Pinobanksin	Lactobacillus taiwanensis	-0.603715	0.00797847	neg		1-(2,3-Dihydro-6-methyl-1H-pyrrolizin-5-yl)-1,4-pentanedione	Lachnospiraceae bacterium	0.622291	0.00581855	pos
Pinobanksin	Leptogranulimonas caecicola	0.616099	0.00647797	pos		Sulfuric acid 4-methoxyphenyl ester	Akkermansia muciniphila	-0.657379	0.00303029	neg
Pinobanksin	Oscillospiraceae bacterium	0.706914	0.00103676	pos		Sulfuric acid 4-methoxyphenyl ester	Bifidobacterium animalis	-0.614035	0.00671076	neg
Pinobanksin	Parabacteroides goldsteinii	0.717234	0.000807071	pos		Sulfuric acid 4-methoxyphenyl ester	Butyricimonas virosa	-0.601651	0.00825378	neg
Pinobanksin	symbiont bacterium of Reniochalina sp.	0.673891	0.00216596	pos		Sulfuric acid 4-methoxyphenyl ester	Clostridiaceae bacterium Marseille-Q4149	-0.609907	0.00719666	neg
Nicotinic acid ribonucleoside	Mammaliicoccus sciuri	0.605779	0.00771061	pos		Sulfuric acid 4-methoxyphenyl ester	Clostridiales bacterium	-0.632611	0.00484123	neg
C16 Sphinganine	Turicibacter bilis	-0.628483	0.0052147	neg		Sulfuric acid 4-methoxyphenyl ester	Clostridiales bacterium CCNA10	-0.692466	0.00144761	neg
C16 Sphinganine	Turicibacter sp. TJ11	-0.640867	0.00415955	neg		Sulfuric acid 4-methoxyphenyl ester	Escherichia coli	-0.626419	0.00541003	neg
5alpha-Androst-16-en-3-one	Clostridiales bacterium	0.614035	0.00671076	pos		Sulfuric acid 4-methoxyphenyl ester	Firmicutes bacterium ASF500	-0.673891	0.00216596	neg
5alpha-Androst-16-en-3-one	Lachnoclostridium sp. YL32	0.630547	0.00502514	pos		Sulfuric acid 4-methoxyphenyl ester	Flavonifractor plautii	-0.688338	0.0015871	neg
5alpha-Androst-16-en-3-one	Ligilactobacillus murinus	-0.638803	0.00432212	neg		Sulfuric acid 4-methoxyphenyl ester	Flintibacter sp. KGMB00164	-0.723426	0.000690902	neg
Traumatin	Ligilactobacillus murinus	-0.601651	0.00825378	neg		Sulfuric acid 4-methoxyphenyl ester	Lactobacillus johnsonii	0.667699	0.00246239	pos
Traumatin	Rodentibacter pneumotropicus	0.651187	0.00341978	pos		Sulfuric acid 4-methoxyphenyl ester	Lawsonibacter asaccharolyticus	-0.713106	0.00089323	neg
D-myo-Inositol 3-phosphate	Hungatella hathewayi	0.607843	0.00745005	pos		Sulfuric acid 4-methoxyphenyl ester	Prevotella communis	0.748194	0.000355568	pos
D-myo-Inositol 3-phosphate	Marvinbryantia formatexigens	0.618163	0.00625176	pos		Sulfuric acid 4-methoxyphenyl ester	Prevotella melaninogenica	0.618163	0.00625176	pos
Glycitein	Other	0.70485	0.00108867	pos		Sulfuric acid 4-methoxyphenyl ester	Prevotella ruminicola	0.678019	0.0019852	pos
Glycitein	Akkermansia muciniphila	0.772962	0.000169139	pos		Sulfuric acid 4-methoxyphenyl ester	Prevotella sp. E13-17	0.702786	0.00114272	pos
Glycitein	Citrobacter freundii	0.630547	0.00502514	pos		Sulfuric acid 4-methoxyphenyl ester	Prevotella sp. E15-22	0.680083	0.0018996	pos
Glycitein	Clostridiales bacterium	0.750258	0.000335298	pos		Sulfuric acid 4-methoxyphenyl ester	Prevotella sp. E2-28	0.73581	0.000500083	pos
Glycitein	Dietzia psychralcaliphila	0.603715	0.00797847	pos		Sulfuric acid 4-methoxyphenyl ester	Prevotella sp. E9-3	0.657379	0.00303029	pos
Glycitein	Dysosmobacter sp. Marseille-Q4140	0.723426	0.000690902	pos		ACMC-20m7bf	Blautia producta	0.601651	0.00825378	pos
Glycitein	Erysipelotrichaceae bacterium ASTB_g	0.607843	0.00745005	pos		ACMC-20m7bf	Lachnospiraceae bacterium	0.616099	0.00647797	pos
Glycitein	Faecalibaculum rodentium	0.680083	0.0018996	pos		ACMC-20m7bf	Oscillospiraceae bacterium NTUH-002-81	0.651187	0.00341978	pos
Glycitein	Firmicutes bacterium ASF500	0.713106	0.00089323	pos		Symmetric dimethylarginine	Mammaliicoccus lentus	-0.678019	0.0019852	neg
Glycitein	Flavonifractor plautii	0.79773	7.3e-05	pos		Symmetric dimethylarginine	uncultured bacterium	0.614035	0.00671076	pos
Glycitein	Lachnoclostridium sp. YL32	0.733746	0.000528393	pos		2-trans,6-trans-Farnesal	Clostridiaceae bacterium Marseille-Q4143	0.622291	0.00581855	pos
Glycitein	Lachnospiraceae bacterium	0.723426	0.000690902	pos		2-trans,6-trans-Farnesal	Marvinbryantia formatexigens	0.605779	0.00771061	pos
Glycitein	Lactobacillus amylovorus	-0.632611	0.00484123	neg		L-Acetylcarnitine	Akkermansia muciniphila	0.684211	0.00173755	pos
Glycitein	Lactobacillus crispatus	-0.690402	0.00151603	neg		L-Acetylcarnitine	Escherichia coli	0.721362	0.00072796	pos
Glycitein	Lactobacillus gasseri	-0.713106	0.00089323	neg		L-Acetylcarnitine	Odoribacter splanchnicus	0.624355	0.00561127	pos
Glycitein	Lactobacillus helveticus	-0.622291	0.00581855	neg		Diethyl phthalic acid	Akkermansia muciniphila	0.618163	0.00625176	pos
Glycitein	Lactobacillus isalae	-0.647059	0.00370153	neg		Monoisobutyl phthalic acid	Limosilactobacillus reuteri	-0.601651	0.00825378	neg
Glycitein	Lactobacillus johnsonii	-0.688338	0.0015871	neg		4-Hydroxyphenylglyoxylic acid	Muribaculum intestinale	0.647059	0.00370153	pos
Glycitein	Lactobacillus paragasseri	-0.717234	0.000807071	neg		3,4-Dichloroaniline	Butyricimonas virosa	-0.706914	0.00103676	neg
Glycitein	Lactobacillus taiwanensis	-0.731682	0.000558032	neg		3,4-Dichloroaniline	Prevotella communis	0.655315	0.00315585	pos
Glycitein	Leptogranulimonas caecicola	0.700722	0.00119899	pos		3,4-Dichloroaniline	Prevotella ruminicola	0.642931	0.00400201	pos
Glycitein	Mammaliicoccus lentus	0.628483	0.0052147	pos		3,4-Dichloroaniline	Prevotella sp. E13-17	0.616099	0.00647797	pos
Glycitein	Oscillospiraceae bacterium	0.742002	0.000422665	pos		3,4-Dichloroaniline	Prevotella sp. E15-22	0.624355	0.00561127	pos
Glycitein	Parabacteroides goldsteinii	0.748194	0.000355568	pos		3,4-Dichloroaniline	Prevotella sp. E2-28	0.661507	0.00279146	pos
Glycitein	Pseudomonas sp. AO-1	0.611971	0.00695027	pos		3,4-Dichloroaniline	Prevotella sp. E9-3	0.616099	0.00647797	pos
Glycitein	[Clostridium] scindens	0.733746	0.000528393	pos		Indolelactic acid	Parabacteroides merdae	0.624355	0.00561127	pos
Nerolidol	Methylomonas koyamae	0.616099	0.00647797	pos		2-oxo-5-Methylthiopentanoic acid	Muribaculum intestinale	0.659443	0.00290886	pos
Nerolidol	Yersinia enterocolitica	0.634675	0.00466284	pos		2-oxo-5-Methylthiopentanoic acid	uncultured bacterium	0.620227	0.006032	pos
Apigenin	Oscillospiraceae bacterium	0.618163	0.00625176	pos		1,2-Dihydronaphthalene-1,2-diol	Other	-0.614035	0.00671076	neg
Apigenin	Rodentibacter pneumotropicus	0.651187	0.00341978	pos		1,2-Dihydronaphthalene-1,2-diol	Anaerotruncus sp.	-0.692466	0.00144761	neg
Dextromethorphan	Turicibacter bilis	-0.628483	0.0052147	neg		1,2-Dihydronaphthalene-1,2-diol	Bifidobacterium animalis	-0.626419	0.00541003	neg
Dextromethorphan	Turicibacter sp. H121	-0.673891	0.00216596	neg		1,2-Dihydronaphthalene-1,2-diol	Blautia obeum	-0.642931	0.00400201	neg
Dextromethorphan	Turicibacter sp. TJ11	-0.638803	0.00432212	neg		1,2-Dihydronaphthalene-1,2-diol	Clostridiaceae bacterium Marseille-Q4149	-0.611971	0.00695027	neg
1-Deoxy-D-altro-heptulose 7-phosphate	Lacticaseibacillus paracasei	0.655315	0.00315585	pos		1,2-Dihydronaphthalene-1,2-diol	Clostridiales bacterium	-0.79773	7.30413e-05	neg
1-Deoxy-D-altro-heptulose 7-phosphate	Lactobacillus crispatus	0.651187	0.00341978	pos		1,2-Dihydronaphthalene-1,2-diol	Clostridiales bacterium CCNA10	-0.630547	0.00502514	neg
1-Deoxy-D-altro-heptulose 7-phosphate	Lactobacillus gasseri	0.622291	0.00581855	pos		1,2-Dihydronaphthalene-1,2-diol	Clostridioides difficile	-0.793602	8.466e-05	neg
1-Deoxy-D-altro-heptulose 7-phosphate	Lactobacillus isalae	0.616099	0.00647797	pos		1,2-Dihydronaphthalene-1,2-diol	Faecalibacterium prausnitzii	-0.622291	0.00581855	neg
1-Deoxy-D-altro-heptulose 7-phosphate	Lactobacillus johnsonii	0.607843	0.00745005	pos		1,2-Dihydronaphthalene-1,2-diol	Flavonifractor plautii	-0.626419	0.00541003	neg
1-Deoxy-D-altro-heptulose 7-phosphate	Lactobacillus paragasseri	0.632611	0.00484123	pos		1,2-Dihydronaphthalene-1,2-diol	Flintibacter sp. KGMB00164	-0.700722	0.00119898	neg
1-Deoxy-D-altro-heptulose 7-phosphate	Lactobacillus taiwanensis	0.634675	0.00466284	pos		1,2-Dihydronaphthalene-1,2-diol	Lachnospiraceae bacterium KGMB03038	-0.663571	0.00267798	neg
N2-gamma-Glutamylglutamine	Lactobacillus acidophilus	-0.605779	0.00771061	neg		1,2-Dihydronaphthalene-1,2-diol	Lactobacillus johnsonii	0.649123	0.00355837	pos
N2-gamma-Glutamylglutamine	Lactobacillus crispatus	-0.611971	0.00695027	neg		1,2-Dihydronaphthalene-1,2-diol	Lawsonibacter asaccharolyticus	-0.653251	0.00328564	neg
N2-gamma-Glutamylglutamine	Lactobacillus intestinalis	-0.603715	0.00797847	neg		1,2-Dihydronaphthalene-1,2-diol	Oscillospiraceae bacterium	-0.655315	0.00315585	neg
Paraoxon	Rodentibacter pneumotropicus	-0.622291	0.00581855	neg		1,2-Dihydronaphthalene-1,2-diol	Prevotella bryantii	0.684211	0.00173755	pos
HOMATROPINE	Corynebacterium stationis	-0.607843	0.00745005	neg		1,2-Dihydronaphthalene-1,2-diol	Prevotella communis	0.76677	0.000205354	pos
HOMATROPINE	Escherichia coli	-0.601651	0.00825378	neg		1,2-Dihydronaphthalene-1,2-diol	Prevotella melaninogenica	0.659443	0.00290886	pos
HOMATROPINE	Mammaliicoccus lentus	-0.636739	0.00448985	neg		1,2-Dihydronaphthalene-1,2-diol	Prevotella ruminicola	0.731682	0.000558032	pos
HOMATROPINE	Yersinia enterocolitica	-0.603715	0.00797847	neg		1,2-Dihydronaphthalene-1,2-diol	Prevotella sp. E13-17	0.748194	0.000355568	pos
2-Ethylidene-1,5-dimethyl-3,3-diphenylpyrrolidine	Lacticaseibacillus paracasei	0.626419	0.00541003	pos		1,2-Dihydronaphthalene-1,2-diol	Prevotella sp. E15-22	0.72549	0.000655434	pos
CAR 3_0	Turicibacter sp. H121	-0.675955	0.00207395	neg		1,2-Dihydronaphthalene-1,2-diol	Prevotella sp. E2-28	0.731682	0.000558032	pos
CAR 3_0	Turicibacter sp. TJ11	-0.601651	0.00825378	neg		1,2-Dihydronaphthalene-1,2-diol	Prevotella sp. E9-3	0.717234	0.000807071	pos
Benzoxazolinate	Turicibacter sp. H121	-0.622291	0.00581855	neg		1,2-Dihydronaphthalene-1,2-diol	Prevotella sp. Rep29	0.628483	0.0052147	pos
Koenine	Enterococcus faecalis	0.614035	0.00671076	pos		4-(Methylnitrosamino)-1-(3-pyridyl)-1-butanol	Bacteroides caccae	0.733746	0.000528393	pos
Sphingosine	Citrobacter freundii	0.717234	0.000807071	pos		4-(Methylnitrosamino)-1-(3-pyridyl)-1-butanol	Muribaculum intestinale	0.634675	0.00466284	pos
Sphingosine	Limosilactobacillus reuteri	-0.653251	0.00328564	neg		4-(Methylnitrosamino)-1-(3-pyridyl)-1-butanol	Parabacteroides merdae	0.630547	0.00502514	pos
Sphingosine	symbiont bacterium of Reniochalina sp.	0.810114	4.59e-05	pos		Thiodiacetic acid	Clostridiaceae bacterium	0.626419	0.00541003	pos
NCI60_031845	Ligilactobacillus murinus	-0.764706	0.000218793	neg		Thiodiacetic acid	Enterocloster asparagiformis	0.626419	0.00541003	pos
Stearic acid	Hungatella hathewayi	0.607843	0.00745005	pos		Thiodiacetic acid	Mammaliicoccus lentus	-0.708978	0.000986926	neg
Stearic acid	Marvinbryantia formatexigens	0.624355	0.00561127	pos		4-(Glutamylamino) butanoate	Blautia obeum	0.609907	0.00719666	pos
Prunetin	Akkermansia muciniphila	0.684211	0.00173755	pos		Dichlorprop-P	Acutalibacter muris	0.659443	0.00290886	pos
Prunetin	Citrobacter freundii	0.696594	0.00131844	pos		Dichlorprop-P	Akkermansia muciniphila	0.711042	0.000939105	pos
Prunetin	Flavonifractor plautii	0.609907	0.00719666	pos		Dichlorprop-P	Bacteroides thetaiotaomicron	-0.653251	0.00328564	neg
Prunetin	Lactobacillus gasseri	-0.624355	0.00561127	neg		Dichlorprop-P	Bifidobacterium animalis	0.698658	0.00125753	pos
Prunetin	Lactobacillus taiwanensis	-0.607843	0.00745005	neg		Dichlorprop-P	Butyricimonas virosa	0.663571	0.00267798	pos
Prunetin	Ligilactobacillus murinus	-0.603715	0.00797847	neg		Dichlorprop-P	Clostridiales bacterium	0.614035	0.00671076	pos
Prunetin	Oscillospiraceae bacterium	0.630547	0.00502514	pos		Dichlorprop-P	Clostridiales bacterium CCNA10	0.71517	0.00084924	pos
Prunetin	Parabacteroides goldsteinii	0.682147	0.00181708	pos		Dichlorprop-P	Firmicutes bacterium ASF500	0.642931	0.00400201	pos
Prunetin	Rodentibacter pneumotropicus	0.733746	0.000528393	pos		Dichlorprop-P	Flavonifractor plautii	0.74613	0.000376859	pos
Prunetin	symbiont bacterium of Reniochalina sp.	0.711042	0.000939105	pos		Dichlorprop-P	Flintibacter sp. KGMB00164	0.739938	0.000447266	pos
Genkwanin	Ligilactobacillus murinus	-0.642931	0.00400201	neg		Dichlorprop-P	Lactobacillus johnsonii	-0.669763	0.00236009	neg
Sphinganine	Enterococcus avium	0.634675	0.00466284	pos		Dichlorprop-P	Lawsonibacter asaccharolyticus	0.772962	0.000169139	pos
Sphinganine	Streptococcus equinus	0.723426	0.000690902	pos		Dichlorprop-P	Oscillospiraceae bacterium	0.611971	0.00695027	pos
Sphinganine	Streptococcus salivarius	0.71517	0.00084924	pos		Dichlorprop-P	Prevotella bryantii	-0.760578	0.000247907	neg
Sphinganine	Streptococcus sp. FDAARGOS_192	0.723426	0.000690902	pos		Dichlorprop-P	Prevotella communis	-0.791538	9.10341e-05	neg
Sphinganine	Streptococcus thermophilus	0.729618	0.000589052	pos		Dichlorprop-P	Prevotella dentalis	-0.764706	0.000218793	neg
Sphinganine	Streptococcus vestibularis	0.729618	0.000589052	pos		Dichlorprop-P	Prevotella melaninogenica	-0.801858	6.2806e-05	neg
Griseophenone C	Citrobacter freundii	0.601651	0.00825378	pos		Dichlorprop-P	Prevotella ruminicola	-0.733746	0.000528393	neg
Griseophenone C	Clostridiales bacterium	0.640867	0.00415955	pos		Dichlorprop-P	Prevotella sp. E13-17	-0.772962	0.000169139	neg
Griseophenone C	Firmicutes bacterium ASF500	0.657379	0.00303029	pos		Dichlorprop-P	Prevotella sp. E15-22	-0.739938	0.000447266	neg
Griseophenone C	Lactobacillus crispatus	-0.640867	0.00415955	neg		Dichlorprop-P	Prevotella sp. E2-28	-0.77709	0.000148126	neg
Griseophenone C	Lactobacillus gasseri	-0.73581	0.000500083	neg		Dichlorprop-P	Prevotella sp. E9-3	-0.744066	0.000399211	neg
Griseophenone C	Lactobacillus isalae	-0.754386	0.000297661	neg		Dichlorprop-P	Prevotella sp. Rep29	-0.795666	7.86687e-05	neg
Griseophenone C	Lactobacillus johnsonii	-0.742002	0.000422665	neg		Dichlorprop-P	Segatella copri	-0.750258	0.000335298	neg
Griseophenone C	Lactobacillus paragasseri	-0.77709	0.000148126	neg		Ala-Glu-OH	Muribaculaceae bacterium MF13079	-0.607843	0.00745005	neg
Griseophenone C	Lactobacillus taiwanensis	-0.799794	6.78e-05	neg		CHEMBL1161513	Acutalibacter muris	0.688338	0.0015871	pos
Griseophenone C	Leptogranulimonas caecicola	0.723426	0.000690902	pos		CHEMBL1161513	Akkermansia muciniphila	0.632611	0.00484123	pos
Griseophenone C	Limosilactobacillus reuteri	-0.744066	0.000399211	neg		CHEMBL1161513	Alistipes shahii	0.636739	0.00448985	pos
Griseophenone C	Listeria monocytogenes	-0.607843	0.00745005	neg		CHEMBL1161513	Bifidobacterium animalis	0.684211	0.00173755	pos
Griseophenone C	Oscillospiraceae bacterium	0.614035	0.00671076	pos		CHEMBL1161513	Butyricimonas virosa	0.634675	0.00466284	pos
Griseophenone C	symbiont bacterium of Reniochalina sp.	0.618163	0.00625176	pos		CHEMBL1161513	Clostridiaceae bacterium Marseille-Q4149	0.71517	0.00084924	pos
(R)-5-Diphosphomevalonic acid	Bifidobacterium animalis	0.651187	0.00341978	pos		CHEMBL1161513	Clostridiales bacterium	0.634675	0.00466284	pos
(R)-5-Diphosphomevalonic acid	Citrobacter freundii	0.659443	0.00290886	pos		CHEMBL1161513	Clostridiales bacterium CCNA10	0.73581	0.000500083	pos
(R)-5-Diphosphomevalonic acid	symbiont bacterium of Reniochalina sp.	0.733746	0.000528393	pos		CHEMBL1161513	Escherichia coli	0.614035	0.00671076	pos
Ankorine	Akkermansia muciniphila	0.634675	0.00466284	pos		CHEMBL1161513	Faecalibacterium prausnitzii	0.655315	0.00315585	pos
Ankorine	Clostridiales bacterium	0.706914	0.00103676	pos		CHEMBL1161513	Firmicutes bacterium ASF500	0.77709	0.000148126	pos
Ankorine	Dysosmobacter sp. Marseille-Q4140	0.630547	0.00502514	pos		CHEMBL1161513	Flavonifractor plautii	0.775026	0.000158338	pos
Ankorine	Faecalibaculum rodentium	0.723426	0.000690902	pos		CHEMBL1161513	Flintibacter sp. KGMB00164	0.75645	0.000280219	pos
Ankorine	Flavonifractor plautii	0.706914	0.00103676	pos		CHEMBL1161513	Lactobacillus johnsonii	-0.688338	0.0015871	neg
Ankorine	Lachnoclostridium sp. YL32	0.688338	0.0015871	pos		CHEMBL1161513	Lawsonibacter asaccharolyticus	0.78741	0.00010501	pos
Ankorine	Lachnospiraceae bacterium	0.671827	0.0022613	pos		CHEMBL1161513	Oscillospiraceae bacterium	0.737874	0.000473057	pos
Ankorine	Oscillospiraceae bacterium	0.630547	0.00502514	pos		CHEMBL1161513	Phocaeicola massiliensis	0.700722	0.00119898	pos
Ankorine	Parabacteroides goldsteinii	0.657379	0.00303029	pos		Dodecanoic acid	Clostridioides difficile	-0.620227	0.006032	neg
Ankorine	[Clostridium] scindens	0.659443	0.00290886	pos		Dodecanoic acid	Lactobacillus johnsonii	0.76677	0.000205354	pos
(2'E,4'Z,8E)-Colneleic acid	Staphylococcus nepalensis	0.601651	0.00825378	pos		Dodecanoic acid	Limosilactobacillus reuteri	0.603715	0.00797847	pos
11-HpODE	Faecalibaculum rodentium	-0.603715	0.00797847	neg		Dodecanoic acid	Odoribacter splanchnicus	-0.611971	0.00695027	neg
4,5-Pyrenequinone	Maricaulis maris	-0.603715	0.00797847	neg		3-(4-methylthio)butylmalate	Escherichia coli	0.696594	0.00131844	pos
p-Coumaryl alcohol 4-O-glucoside	Lacticaseibacillus paracasei	0.690402	0.00151603	pos		3-(4-methylthio)butylmalate	Firmicutes bacterium ASF500	0.605779	0.00771061	pos
Didemethylcitalopram	Clostridiales bacterium	0.605779	0.00771061	pos		3-(4-methylthio)butylmalate	Lactobacillus johnsonii	-0.611971	0.00695027	neg
Didemethylcitalopram	Lachnoclostridium sp. YL32	0.603715	0.00797847	pos		L-pentahomomethionine	Firmicutes bacterium ASF500	0.661507	0.00279146	pos
Galactosylglycerol	Clostridioides difficile	-0.632611	0.00484123	neg		L-pentahomomethionine	Lactobacillus intestinalis	-0.653251	0.00328564	neg
N-Acetyl-glucosamine 1-phosphate	Citrobacter freundii	0.71517	0.00084924	pos		L-pentahomomethionine	Odoribacter splanchnicus	0.702786	0.00114272	pos
N-Acetyl-glucosamine 1-phosphate	Dietzia psychralcaliphila	0.630547	0.00502514	pos		L-pentahomomethionine	uncultured bacterium	0.642931	0.00400201	pos
N-Acetyl-glucosamine 1-phosphate	Dysosmobacter sp. Marseille-Q4140	0.671827	0.0022613	pos		Propionylcarnitine	Mammaliicoccus lentus	-0.616099	0.00647797	neg
N-Acetyl-glucosamine 1-phosphate	Firmicutes bacterium ASF500	0.607843	0.00745005	pos		Propionylcarnitine	Prevotella dentalis	0.605779	0.00771061	pos
N-Acetyl-glucosamine 1-phosphate	Flavonifractor plautii	0.675955	0.00207395	pos		4-Hydroxy-l-tryptophan	Blautia producta	-0.607843	0.00745005	neg
N-Acetyl-glucosamine 1-phosphate	Lactobacillus crispatus	-0.642931	0.00400201	neg		4-Hydroxy-l-tryptophan	Blautia pseudococcoides	-0.607843	0.00745005	neg
N-Acetyl-glucosamine 1-phosphate	Oscillospiraceae bacterium	0.647059	0.00370153	pos		4-Hydroxy-l-tryptophan	Lachnoclostridium phocaeense	-0.642931	0.00400201	neg
N-Acetyl-glucosamine 1-phosphate	Parabacteroides goldsteinii	0.609907	0.00719666	pos		4-Hydroxy-l-tryptophan	Lachnoclostridium sp. YL32	-0.603715	0.00797847	neg
N-Acetyl-glucosamine 1-phosphate	symbiont bacterium of Reniochalina sp.	0.682147	0.00181708	pos		4-Hydroxy-l-tryptophan	Marvinbryantia formatexigens	-0.647059	0.00370153	neg
15R-hydroxy-5Z,8Z,11Z,13E-eicosatetraenoic acid	Globicatella sanguinis	0.601651	0.00825378	pos		4-Hydroxy-l-tryptophan	Oscillospiraceae bacterium NTUH-002-81	-0.684211	0.00173755	neg
Taxifolin	Lacticaseibacillus paracasei	0.653251	0.00328564	pos		4-Hydroxy-l-tryptophan	Roseburia rectibacter	-0.653251	0.00328564	neg
16a-Hydroxyandrost-4-ene-3,17-dione	Streptococcus salivarius	-0.609907	0.00719666	neg		4-Hydroxy-l-tryptophan	[Clostridium] scindens	-0.624355	0.00561127	neg
(2R,3S,4R)-2,3,4-trihydroxy-5-phosphonooxypentanoic acid	Rodentibacter pneumotropicus	-0.678019	0.0019852	neg		4-Hydroxy-l-tryptophan	[Ruminococcus] gnavus	-0.607843	0.00745005	neg
11Z-Eicosenoic acid	Clostridiales bacterium	0.655315	0.00315585	pos		Sarmentine	Acutalibacter muris	0.739938	0.000447266	pos
11Z-Eicosenoic acid	Lachnoclostridium sp. YL32	0.603715	0.00797847	pos		Sarmentine	Akkermansia muciniphila	0.789474	9.78107e-05	pos
Dhurrin	Citrobacter freundii	-0.632611	0.00484123	neg		Sarmentine	Anaerotruncus sp.	0.713106	0.00089323	pos
Dhurrin	Clostridiales bacterium	-0.669763	0.00236009	neg		Sarmentine	Bifidobacterium animalis	0.655315	0.00315585	pos
Dhurrin	Lactobacillus paragasseri	0.607843	0.00745005	pos		Sarmentine	Blautia producta	0.632611	0.00484123	pos
Dhurrin	Lactobacillus taiwanensis	0.624355	0.00561127	pos		Sarmentine	Butyricimonas virosa	0.729618	0.000589052	pos
Dhurrin	Limosilactobacillus reuteri	0.605779	0.00771061	pos		Sarmentine	Clostridiaceae bacterium Marseille-Q4149	0.651187	0.00341978	pos
Dhurrin	Oscillospiraceae bacterium	-0.636739	0.00448985	neg		Sarmentine	Clostridiales bacterium	0.770898	0.000180557	pos
Dhurrin	Parabacteroides goldsteinii	-0.640867	0.00415955	neg		Sarmentine	Clostridiales bacterium CCNA10	0.661507	0.00279146	pos
ST 21_4;O2	Faecalibaculum rodentium	-0.661507	0.00279146	neg		Sarmentine	Enterocloster asparagiformis	0.702786	0.00114272	pos
pisatin	Lacticaseibacillus paracasei	0.723426	0.000690902	pos		Sarmentine	Enterocloster clostridioformis	0.601651	0.00825378	pos
Caranine	Lacticaseibacillus paracasei	0.73581	0.000500083	pos		Sarmentine	Faecalibacterium prausnitzii	0.717234	0.000807071	pos
1,7-Diphospho-1-epi-valienol	Faecalibaculum rodentium	-0.603715	0.00797847	neg		Sarmentine	Firmicutes bacterium ASF500	0.781218	0.000129364	pos
lorazepam	Romboutsia ilealis	-0.609907	0.00719666	neg		Sarmentine	Flavonifractor plautii	0.678019	0.0019852	pos
Aflatoxin-M1-8,9-epoxide	Staphylococcus nepalensis	0.624355	0.00561127	pos		Sarmentine	Flintibacter sp. KGMB00164	0.706914	0.00103676	pos
3,5-dibromocatechol	Turicibacter sp. H121	-0.611971	0.00695027	neg		Sarmentine	Hungatella hathewayi	0.706914	0.00103676	pos
taxa-4(20),11-dien-5-alpha-yl acetate	Ligilactobacillus animalis	-0.673891	0.00216596	neg		Sarmentine	Lachnoclostridium phocaeense	0.622291	0.00581855	pos
taxa-4(20),11-dien-5-alpha-yl acetate	Ligilactobacillus murinus	-0.779154	0.000138476	neg		Sarmentine	Lachnospiraceae bacterium KGMB03038	0.675955	0.00207395	pos
3-deoxy-D-arabino-heptulosonate-7-phosphate	Enterococcus faecalis	-0.614035	0.00671076	neg		Sarmentine	Lactobacillus johnsonii	-0.661507	0.00279146	neg
Melilotoside	Akkermansia muciniphila	-0.742002	0.000422665	neg		Sarmentine	Lawsonibacter asaccharolyticus	0.663571	0.00267798	pos
Melilotoside	Clostridium beijerinckii	-0.636739	0.00448985	neg		Sarmentine	Prevotella communis	-0.690402	0.00151602	neg
Melilotoside	Clostridium botulinum	-0.634675	0.00466284	neg		Sarmentine	Prevotella sp. E13-17	-0.616099	0.00647797	neg
Melilotoside	Enterococcus faecalis	-0.611971	0.00695027	neg		Sarmentine	Prevotella sp. E2-28	-0.644995	0.00384937	neg
cis-Aconitic acid	Turicibacter sp. H121	-0.614035	0.00671076	neg		Sarmentine	[Clostridium] scindens	0.607843	0.00745005	pos
cis-Aconitic acid	symbiont bacterium of Reniochalina sp.	0.605779	0.00771061	pos		Sarmentine	[Clostridium] symbiosum	0.647059	0.00370153	pos
17-Deoxycortolone	Aeromicrobium erythreum	0.733746	0.000528393	pos		Dumetorine	Romboutsia ilealis	0.605779	0.00771061	pos
17-Deoxycortolone	Aeromicrobium sp. Leaf245	0.731682	0.000558032	pos		4-Hydroxy-3-prenylbenzoate	Ligilactobacillus murinus	0.657379	0.00303029	pos
17-Deoxycortolone	Dietzia psychralcaliphila	0.688338	0.0015871	pos		2-Bromo-1H-indole-3-carboxaldehyde	Mammaliicoccus lentus	0.678019	0.0019852	pos
17-Deoxycortolone	Dietzia sp. DQ12-45-1b	0.742002	0.000422665	pos		2-Bromo-1H-indole-3-carboxaldehyde	Prevotella dentalis	-0.762642	0.000232967	neg
17-Deoxycortolone	Lactobacillus helveticus	-0.624355	0.00561127	neg		2-Bromo-1H-indole-3-carboxaldehyde	Prevotella sp. Rep29	-0.706914	0.00103676	neg
17-Deoxycortolone	Lactobacillus intestinalis	-0.611971	0.00695027	neg		2-Bromo-1H-indole-3-carboxaldehyde	uncultured Prevotellamassilia sp.	-0.678019	0.0019852	neg
17-Deoxycortolone	Rothia aeria	0.642931	0.00400201	pos		L-fuconic acid	Firmicutes bacterium ASF500	0.626419	0.00541003	pos
17-Deoxycortolone	Staphylococcus nepalensis	0.640867	0.00415955	pos		5-Acetylamino-6-formylamino-3-methyluracil	Desulfovibrionaceae bacterium LT0009	0.680083	0.0018996	pos
4'-Hydroxy-5,6,7,8-tetramethoxyflavone	Other	-0.632611	0.00484123	neg		5-Acetylamino-6-formylamino-3-methyluracil	Mammaliicoccus lentus	-0.711042	0.000939105	neg
4'-Hydroxy-5,6,7,8-tetramethoxyflavone	Akkermansia muciniphila	-0.620227	0.006032	neg		5-Acetylamino-6-formylamino-3-methyluracil	Prevotella dentalis	0.640867	0.00415955	pos
4'-Hydroxy-5,6,7,8-tetramethoxyflavone	Dysosmobacter sp. Marseille-Q4140	-0.626419	0.00541003	neg		5-Acetylamino-6-formylamino-3-methyluracil	uncultured bacterium	0.605779	0.00771061	pos
4'-Hydroxy-5,6,7,8-tetramethoxyflavone	Globicatella sanguinis	-0.605779	0.00771061	neg		(Z)-8-Tetradecenal	Lachnospiraceae bacterium	0.611971	0.00695027	pos
4'-Hydroxy-5,6,7,8-tetramethoxyflavone	Ralstonia insidiosa	-0.622415	0.00580593	neg		Ligusticide	Lactobacillus johnsonii	-0.603715	0.00797847	neg
4'-Hydroxy-5,6,7,8-tetramethoxyflavone	Rothia aeria	-0.659443	0.00290886	neg		3-Hydroxy-5-methyl-L-tyrosine	Clostridioides difficile	-0.638803	0.00432212	neg
4'-Hydroxy-5,6,7,8-tetramethoxyflavone	Rothia mucilaginosa	-0.626419	0.00541003	neg		N-(3,4-dichlorophenyl)malonamic acid	Butyricimonas virosa	0.628483	0.0052147	pos
4'-Hydroxy-5,6,7,8-tetramethoxyflavone	Rothia nasimurium	-0.647059	0.00370153	neg		N-(3,4-dichlorophenyl)malonamic acid	Escherichia coli	0.661507	0.00279146	pos
4'-Hydroxy-5,6,7,8-tetramethoxyflavone	Rothia sp. SD9660Na	-0.626419	0.00541003	neg		N-(3,4-dichlorophenyl)malonamic acid	Firmicutes bacterium ASF500	0.649123	0.00355837	pos
4'-Hydroxy-5,6,7,8-tetramethoxyflavone	Rothia terrae	-0.684211	0.00173755	neg		N-(3,4-dichlorophenyl)malonamic acid	Limosilactobacillus reuteri	-0.69453	0.00138177	neg
Methyleugenol	Leptogranulimonas caecicola	0.622291	0.00581855	pos		N-(3,4-dichlorophenyl)malonamic acid	Phocaeicola massiliensis	0.630547	0.00502514	pos
Methyleugenol	Ligilactobacillus animalis	-0.634675	0.00466284	neg		FA 7_3;O4	Parabacteroides merdae	-0.632611	0.00484123	neg
Methyleugenol	Limosilactobacillus reuteri	-0.696594	0.00131844	neg		Menadione	Akkermansia muciniphila	0.719298	0.000766664	pos
Methyleugenol	Listeria monocytogenes	-0.649123	0.00355837	neg		Menadione	Bifidobacterium animalis	0.671827	0.0022613	pos
Methylprednisolone	Clostridioides difficile	0.609907	0.00719666	pos		Menadione	Parabacteroides goldsteinii	0.622291	0.00581855	pos
Methylprednisolone	Turicibacter sp. H121	0.642931	0.00400201	pos		N-[(2s)-2-Amino-2-Carboxyethyl]-L-Glutamic Acid	Lactobacillus intestinalis	-0.731682	0.000558032	neg
Dehydrolithocholic acid	Citrobacter freundii	-0.661507	0.00279146	neg		N-[(2s)-2-Amino-2-Carboxyethyl]-L-Glutamic Acid	uncultured bacterium	0.624355	0.00561127	pos
Dehydrolithocholic acid	Exiguobacterium sp. N4-1P	-0.607843	0.00745005	neg		8-amino-3,8-dideoxy-D-manno-octulosonate	Clostridiaceae bacterium Marseille-Q4143	0.659443	0.00290886	pos
Dehydrolithocholic acid	Methylomonas koyamae	-0.673891	0.00216596	neg		4-(2,6,6-Trimethyl-1-cyclohexen-1-yl)-2-butanone	Blautia obeum	0.626419	0.00541003	pos
Dehydrolithocholic acid	Parabacteroides goldsteinii	-0.667699	0.00246239	neg		Pinitol	Anaerotruncus sp.	-0.642931	0.00400201	neg
Dehydrolithocholic acid	Pasteurella multocida	-0.71517	0.00084924	neg		Cytidine	Alistipes finegoldii	-0.603715	0.00797847	neg
Dehydrolithocholic acid	Rodentibacter pneumotropicus	-0.768834	0.000192619	neg		alpha-Humulene	Dorea longicatena	0.682147	0.00181708	pos
Dehydrolithocholic acid	Yersinia enterocolitica	-0.651187	0.00341978	neg		alpha-Humulene	Lachnospiraceae bacterium	0.647059	0.00370153	pos
Dehydrolithocholic acid	symbiont bacterium of Reniochalina sp.	-0.636739	0.00448985	neg		alpha-Humulene	Marvinbryantia formatexigens	0.678019	0.0019852	pos
Dehydrolithocholic acid	uncultured bacterium	-0.634675	0.00466284	neg		alpha-Humulene	Massilistercora timonensis	0.667699	0.00246239	pos
Behenic acid	Acinetobacter baumannii	-0.669763	0.00236009	neg		alpha-Humulene	Oscillospiraceae bacterium NTUH-002-81	0.609907	0.00719666	pos
Behenic acid	Aerococcaceae bacterium zg-1292	-0.609907	0.00719666	neg		alpha-Humulene	[Clostridium] innocuum	0.655315	0.00315585	pos
Behenic acid	Akkermansia muciniphila	-0.76677	0.000205354	neg		alpha-Humulene	[Clostridium] scindens	0.630547	0.00502514	pos
Behenic acid	Citrobacter freundii	-0.655315	0.00315585	neg		alpha-Humulene	[Ruminococcus] gnavus	0.624355	0.00561127	pos
Behenic acid	Clostridium beijerinckii	-0.721362	0.00072796	neg		isochorismate	Other	0.632611	0.00484123	pos
Behenic acid	Clostridium botulinum	-0.692466	0.00144761	neg		isochorismate	Blautia producta	0.636739	0.00448985	pos
Behenic acid	Cycloclasticus zancles	-0.617375	0.0063374	neg		isochorismate	Claveliimonas bilis	0.620227	0.006032	pos
Behenic acid	Escherichia coli	-0.632611	0.00484123	neg		isochorismate	Clostridiaceae bacterium	0.661507	0.00279146	pos
Behenic acid	Exiguobacterium sp. N4-1P	-0.673891	0.00216596	neg		isochorismate	Clostridiaceae bacterium Marseille-Q4143	0.620227	0.006032	pos
Behenic acid	Klebsiella pneumoniae	-0.752322	0.000316009	neg		isochorismate	Dorea longicatena	0.686275	0.00166091	pos
Behenic acid	Maricaulis maris	-0.640867	0.00415955	neg		isochorismate	Lachnoclostridium phocaeense	0.626419	0.00541003	pos
Behenic acid	Mesorhizobium terrae	-0.627775	0.00528104	neg		isochorismate	Lachnospiraceae bacterium	0.692466	0.00144761	pos
Behenic acid	Pasteurella multocida	-0.647059	0.00370153	neg		isochorismate	Lachnospiraceae bacterium KGMB03038	0.624355	0.00561127	pos
Behenic acid	Pseudomonas fluorescens	-0.655315	0.00315585	neg		isochorismate	Marvinbryantia formatexigens	0.721362	0.00072796	pos
Behenic acid	Pseudomonas koreensis	-0.70485	0.00108867	neg		isochorismate	Massilistercora timonensis	0.675955	0.00207395	pos
Behenic acid	Ralstonia insidiosa	-0.651461	0.0034017	neg		isochorismate	Oscillospiraceae bacterium NTUH-002-81	0.644995	0.00384937	pos
Behenic acid	Rodentibacter pneumotropicus	-0.667699	0.00246239	neg		isochorismate	Roseburia intestinalis	0.632611	0.00484123	pos
Behenic acid	Wolbachia pipientis	-0.616099	0.00647797	neg		isochorismate	[Clostridium] innocuum	0.754386	0.000297661	pos
Behenic acid	symbiont bacterium of Reniochalina sp.	-0.642931	0.00400201	neg		isochorismate	[Clostridium] scindens	0.655315	0.00315585	pos
Behenic acid	uncultured bacterium	-0.719298	0.000766664	neg		isochorismate	[Ruminococcus] gnavus	0.667699	0.00246239	pos
7-Methylxanthosine	Citrobacter freundii	-0.688338	0.0015871	neg		isochorismate	[Ruminococcus] torques	0.632611	0.00484123	pos
7-Methylxanthosine	Limosilactobacillus reuteri	0.682147	0.00181708	pos		Myristic acid	Clostridiaceae bacterium Marseille-Q4143	0.636739	0.00448985	pos
7-Methylxanthosine	symbiont bacterium of Reniochalina sp.	-0.696594	0.00131844	neg		Myristic acid	Desulfovibrionaceae bacterium LT0009	0.624355	0.00561127	pos
N6-cis-p-Coumaroylserotonin	symbiont bacterium of Reniochalina sp.	0.607843	0.00745005	pos		N-Succinyl-L-glutamate	Bifidobacterium animalis	-0.618163	0.00625176	neg
(9E)-9-nitrooctadecenoic Acid	Klebsiella pneumoniae	0.603715	0.00797847	pos		N-Succinyl-L-glutamate	Clostridiales bacterium CCNA10	-0.651187	0.00341978	neg
(9E)-9-nitrooctadecenoic Acid	Pseudomonas koreensis	0.647059	0.00370153	pos		N-Succinyl-L-glutamate	Flavonifractor plautii	-0.665635	0.00256833	neg
Thromboxane B2	Aerococcaceae bacterium zg-252	-0.609907	0.00719666	neg		N-Succinyl-L-glutamate	Flintibacter sp. KGMB00164	-0.682147	0.00181708	neg
Thromboxane B2	Corynebacterium uberis	-0.632611	0.00484123	neg		N-Succinyl-L-glutamate	Lawsonibacter asaccharolyticus	-0.682147	0.00181708	neg
Thromboxane B2	Granulicatella adiacens	-0.614035	0.00671076	neg		N-Succinyl-L-glutamate	Prevotella communis	0.609907	0.00719666	pos
Glabranin	Lacticaseibacillus paracasei	0.611971	0.00695027	pos		N-Succinyl-L-glutamate	Prevotella dentalis	0.605779	0.00771061	pos
Dorzolamide	Bifidobacterium animalis	0.609907	0.00719666	pos		N-Succinyl-L-glutamate	Prevotella sp. E2-28	0.609907	0.00719666	pos
Dorzolamide	Citrobacter freundii	0.603715	0.00797847	pos		N-Acetyltryptophan	Mammaliicoccus lentus	-0.69453	0.00138177	neg
Dorzolamide	symbiont bacterium of Reniochalina sp.	0.647059	0.00370153	pos		N-Acetyltryptophan	Prevotella dentalis	0.605779	0.00771061	pos
2-(3,7-Dimethyl-2,6-octadienyl)-3-methyl-1,4-naphthoquinone	Turicibacter bilis	-0.611971	0.00695027	neg		Acetyl-N-formyl-5-methoxykynurenamine	Clostridioides difficile	0.607843	0.00745005	pos
2-(3,7-Dimethyl-2,6-octadienyl)-3-methyl-1,4-naphthoquinone	Turicibacter sp. H121	-0.647059	0.00370153	neg		Acetyl-N-formyl-5-methoxykynurenamine	Lachnospiraceae bacterium	0.673891	0.00216596	pos
aurachin B epoxide	Ligilactobacillus murinus	0.616099	0.00647797	pos		Acetyl-N-formyl-5-methoxykynurenamine	[Clostridium] innocuum	0.702786	0.00114272	pos
(2R,5E)-6,10-dimethyl-2-[(2S)-4-methyl-5-oxido-1,2-dihydrofuro[2,3-c]quinolin-5-ium-2-yl]undeca-5,9-dien-2-ol	Akkermansia muciniphila	-0.620227	0.006032	neg		Indolepyruvate	Bifidobacterium animalis	0.634675	0.00466284	pos
(2R,5E)-6,10-dimethyl-2-[(2S)-4-methyl-5-oxido-1,2-dihydrofuro[2,3-c]quinolin-5-ium-2-yl]undeca-5,9-dien-2-ol	Lacticaseibacillus paracasei	0.73581	0.000500083	pos		Indolepyruvate	Clostridiales bacterium CCNA10	0.605779	0.00771061	pos
(2R,5E)-6,10-dimethyl-2-[(2S)-4-methyl-5-oxido-1,2-dihydrofuro[2,3-c]quinolin-5-ium-2-yl]undeca-5,9-dien-2-ol	Lactobacillus gasseri	0.634675	0.00466284	pos		Indolepyruvate	Flavonifractor plautii	0.634675	0.00466284	pos
(2R,5E)-6,10-dimethyl-2-[(2S)-4-methyl-5-oxido-1,2-dihydrofuro[2,3-c]quinolin-5-ium-2-yl]undeca-5,9-dien-2-ol	Lactobacillus johnsonii	0.603715	0.00797847	pos		Indolepyruvate	Flintibacter sp. KGMB00164	0.605779	0.00771061	pos
(2R,5E)-6,10-dimethyl-2-[(2S)-4-methyl-5-oxido-1,2-dihydrofuro[2,3-c]quinolin-5-ium-2-yl]undeca-5,9-dien-2-ol	Lactobacillus paragasseri	0.620227	0.006032	pos		Indolepyruvate	Lawsonibacter asaccharolyticus	0.638803	0.00432212	pos
(2R,5E)-6,10-dimethyl-2-[(2S)-4-methyl-5-oxido-1,2-dihydrofuro[2,3-c]quinolin-5-ium-2-yl]undeca-5,9-dien-2-ol	Lactobacillus taiwanensis	0.624355	0.00561127	pos		Indolepyruvate	Parabacteroides goldsteinii	0.673891	0.00216596	pos
7-Methylguanosine 5'-phosphate	Other	0.739938	0.000447266	pos		Indolepyruvate	Prevotella bryantii	-0.667699	0.00246239	neg
7-Methylguanosine 5'-phosphate	Aerococcaceae bacterium zg-1292	0.622291	0.00581855	pos		Indolepyruvate	Prevotella communis	-0.644995	0.00384937	neg
7-Methylguanosine 5'-phosphate	Akkermansia muciniphila	0.772962	0.000169139	pos		Indolepyruvate	Prevotella dentalis	-0.739938	0.000447266	neg
7-Methylguanosine 5'-phosphate	Citrobacter freundii	0.607843	0.00745005	pos		Indolepyruvate	Prevotella melaninogenica	-0.708978	0.000986926	neg
7-Methylguanosine 5'-phosphate	Clostridiales bacterium	0.655315	0.00315585	pos		Indolepyruvate	Prevotella sp. E13-17	-0.644995	0.00384937	neg
7-Methylguanosine 5'-phosphate	Corynebacterium ammoniagenes	0.605779	0.00771061	pos		Indolepyruvate	Prevotella sp. E15-22	-0.614035	0.00671076	neg
7-Methylguanosine 5'-phosphate	Corynebacterium stationis	0.729618	0.000589052	pos		Indolepyruvate	Prevotella sp. E2-28	-0.647059	0.00370153	neg
7-Methylguanosine 5'-phosphate	Cutibacterium acnes	0.781218	0.000129364	pos		Indolepyruvate	Prevotella sp. E9-3	-0.601651	0.00825378	neg
7-Methylguanosine 5'-phosphate	Dysosmobacter sp. Marseille-Q4140	0.731682	0.000558032	pos		Indolepyruvate	Prevotella sp. Rep29	-0.810114	4.59455e-05	neg
7-Methylguanosine 5'-phosphate	Firmicutes bacterium ASF500	0.657379	0.00303029	pos		Indolepyruvate	Segatella copri	-0.653251	0.00328564	neg
7-Methylguanosine 5'-phosphate	Flavonifractor plautii	0.665635	0.00256833	pos		Indolepyruvate	uncultured Prevotellamassilia sp.	-0.649123	0.00355837	neg
7-Methylguanosine 5'-phosphate	Hungatella hathewayi	0.770898	0.000180557	pos		1-Deoxy-11beta-hydroxypentalenate	Bacteroides uniformis	-0.620227	0.006032	neg
7-Methylguanosine 5'-phosphate	Jeotgalicoccus sp. WY2	0.609907	0.00719666	pos		1-Deoxy-11beta-hydroxypentalenate	Lachnospiraceae bacterium GAM79	0.626419	0.00541003	pos
7-Methylguanosine 5'-phosphate	Klebsiella pneumoniae	0.655315	0.00315585	pos		1-Deoxy-11beta-hydroxypentalenate	Parabacteroides distasonis	-0.611971	0.00695027	neg
7-Methylguanosine 5'-phosphate	Lachnoclostridium sp. YL32	0.750258	0.000335298	pos		1-Deoxy-11beta-hydroxypentalenate	Roseburia rectibacter	0.642931	0.00400201	pos
7-Methylguanosine 5'-phosphate	Lachnospiraceae bacterium	0.762642	0.000232967	pos		1-Deoxy-11beta-hydroxypentalenate	Simiaoa sunii	0.603715	0.00797847	pos
7-Methylguanosine 5'-phosphate	Lactobacillus amylovorus	-0.657379	0.00303029	neg		Pindolol	Parabacteroides goldsteinii	0.601651	0.00825378	pos
7-Methylguanosine 5'-phosphate	Lactobacillus helveticus	-0.682147	0.00181708	neg		O-Desmethyltramadol	Phocaeicola dorei	0.614035	0.00671076	pos
7-Methylguanosine 5'-phosphate	Mammaliicoccus lentus	0.678019	0.0019852	pos		Pinobanksin	Lactobacillus johnsonii	-0.616099	0.00647797	neg
7-Methylguanosine 5'-phosphate	Marvinbryantia formatexigens	0.803922	5.82e-05	pos		Pinobanksin	Lawsonibacter asaccharolyticus	0.620227	0.006032	pos
7-Methylguanosine 5'-phosphate	Mesorhizobium terrae	0.75271	0.000312484	pos		Pinobanksin	Prevotella bryantii	-0.678019	0.0019852	neg
7-Methylguanosine 5'-phosphate	Oscillospiraceae bacterium	0.620227	0.006032	pos		Pinobanksin	Prevotella communis	-0.682147	0.00181708	neg
7-Methylguanosine 5'-phosphate	Parabacteroides goldsteinii	0.72549	0.000655434	pos		Pinobanksin	Prevotella dentalis	-0.653251	0.00328564	neg
7-Methylguanosine 5'-phosphate	Pseudomonas koreensis	0.696594	0.00131844	pos		Pinobanksin	Prevotella melaninogenica	-0.698658	0.00125753	neg
7-Methylguanosine 5'-phosphate	Pseudomonas sp. AO-1	0.737874	0.000473057	pos		Pinobanksin	Prevotella ruminicola	-0.686275	0.00166091	neg
7-Methylguanosine 5'-phosphate	Ralstonia insidiosa	0.78943	9.8e-05	pos		Pinobanksin	Prevotella sp. E13-17	-0.690402	0.00151602	neg
7-Methylguanosine 5'-phosphate	Rothia terrae	0.618163	0.00625176	pos		Pinobanksin	Prevotella sp. E15-22	-0.688338	0.0015871	neg
7-Methylguanosine 5'-phosphate	Streptococcus mitis	0.624355	0.00561127	pos		Pinobanksin	Prevotella sp. E2-28	-0.686275	0.00166091	neg
7-Methylguanosine 5'-phosphate	Streptococcus oralis	0.614035	0.00671076	pos		Pinobanksin	Prevotella sp. E9-3	-0.673891	0.00216596	neg
7-Methylguanosine 5'-phosphate	Streptococcus suis	0.686275	0.00166091	pos		Pinobanksin	Segatella copri	-0.692466	0.00144761	neg
7-Methylguanosine 5'-phosphate	[Clostridium] scindens	0.789474	9.78e-05	pos		(1R,5aS,6R)-1,4,5,5a,6,9-hexahydrophenazine-1,6-dicarboxylic acid	Other	0.611971	0.00695027	pos
7-Methylguanosine 5'-phosphate	uncultured bacterium	0.644995	0.00384937	pos		(1R,5aS,6R)-1,4,5,5a,6,9-hexahydrophenazine-1,6-dicarboxylic acid	Dorea longicatena	0.647059	0.00370153	pos
aurachin C epoxide	Faecalibaculum rodentium	-0.603715	0.00797847	neg		Nicotinic acid ribonucleoside	Bacteroides caccae	0.616099	0.00647797	pos
4-DMEP	symbiont bacterium of Reniochalina sp.	0.680083	0.0018996	pos		Nicotinic acid ribonucleoside	Parabacteroides merdae	0.661507	0.00279146	pos
ST 24_1;O4	Aerococcaceae bacterium zg-1292	-0.659443	0.00290886	neg		5alpha-Androst-16-en-3-one	Paramuribaculum intestinale	0.644995	0.00384937	pos
ST 24_1;O4	Aerococcaceae bacterium zg-252	-0.634675	0.00466284	neg		D-myo-Inositol 3-phosphate	Bacteroides caccae	0.71517	0.00084924	pos
ST 24_1;O4	Akkermansia muciniphila	-0.640867	0.00415955	neg		D-myo-Inositol 3-phosphate	Parabacteroides merdae	0.775026	0.000158338	pos
ST 24_1;O4	Enterococcus faecalis	-0.647059	0.00370153	neg		D-myo-Inositol 3-phosphate	uncultured Prevotellamassilia sp.	-0.620227	0.006032	neg
ST 24_1;O4	Globicatella sanguinis	-0.614035	0.00671076	neg		gamma-Glutamylleucine	Desulfovibrionaceae bacterium LT0009	-0.620227	0.006032	neg
ST 24_1;O4	Rodentibacter pneumotropicus	-0.69453	0.00138177	neg		gamma-Glutamylleucine	Parabacteroides merdae	0.649123	0.00355837	pos
ST 24_1;O5	Akkermansia muciniphila	-0.665635	0.00256833	neg		Sinapic acid	Bacteroides uniformis	-0.688338	0.0015871	neg
ST 24_1;O5	Citrobacter freundii	-0.686275	0.00166091	neg		13-hydroxylupanine	Desulfovibrionaceae bacterium LT0009	0.667699	0.00246239	pos
ST 24_1;O5	symbiont bacterium of Reniochalina sp.	-0.721362	0.00072796	neg		Carbamazepine-O-quinone	Parabacteroides merdae	0.682147	0.00181708	pos
LysoPA(16_0_0_0)	Turicibacter bilis	-0.622291	0.00581855	neg		Glycitein	Akkermansia muciniphila	0.622291	0.00581855	pos
LysoPA(16_0_0_0)	Turicibacter sp. H121	-0.601651	0.00825378	neg		Glycitein	Bacteroides thetaiotaomicron	-0.659443	0.00290886	neg
LysoPA(16_0_0_0)	Turicibacter sp. TJ11	-0.665635	0.00256833	neg		Glycitein	Butyricimonas virosa	0.655315	0.00315585	pos
Prostaglandin E2	Citrobacter freundii	0.611971	0.00695027	pos		Glycitein	Clostridiales bacterium CCNA10	0.70485	0.00108867	pos
Prostaglandin E2	symbiont bacterium of Reniochalina sp.	0.620227	0.006032	pos		Glycitein	Firmicutes bacterium ASF500	0.649123	0.00355837	pos
gamma-Tocopherol	Exiguobacterium sp. N4-1P	0.644995	0.00384937	pos		Glycitein	Flavonifractor plautii	0.702786	0.00114272	pos
gamma-Tocopherol	Methylomonas koyamae	0.649123	0.00355837	pos		Glycitein	Flintibacter sp. KGMB00164	0.688338	0.0015871	pos
gamma-Tocopherol	Pasteurella multocida	0.626419	0.00541003	pos		Glycitein	Lactobacillus johnsonii	-0.620227	0.006032	neg
gamma-Tocopherol	Yersinia enterocolitica	0.690402	0.00151603	pos		Glycitein	Lawsonibacter asaccharolyticus	0.713106	0.00089323	pos
7-Dehydrodesmosterol	Limosilactobacillus vaginalis	-0.607843	0.00745005	neg		Glycitein	Prevotella bryantii	-0.775026	0.000158338	neg
Diclazuril	Acinetobacter baumannii	-0.634675	0.00466284	neg		Glycitein	Prevotella communis	-0.772962	0.000169139	neg
Diclazuril	Clostridium beijerinckii	-0.684211	0.00173755	neg		Glycitein	Prevotella dentalis	-0.605779	0.00771061	neg
Diclazuril	Clostridium botulinum	-0.713106	0.00089323	neg		Glycitein	Prevotella melaninogenica	-0.75645	0.000280219	neg
Diclazuril	Klebsiella pneumoniae	-0.601651	0.00825378	neg		Glycitein	Prevotella ruminicola	-0.733746	0.000528393	neg
Diclazuril	Mesorhizobium terrae	-0.635003	0.00463502	neg		Glycitein	Prevotella sp. E13-17	-0.764706	0.000218793	neg
Poststerone	Abiotrophia defectiva	-0.601651	0.00825378	neg		Glycitein	Prevotella sp. E15-22	-0.748194	0.000355568	neg
Poststerone	Aerococcaceae bacterium zg-1292	-0.609907	0.00719666	neg		Glycitein	Prevotella sp. E2-28	-0.768834	0.000192619	neg
Poststerone	Aerococcaceae bacterium zg-252	-0.644995	0.00384937	neg		Glycitein	Prevotella sp. E9-3	-0.74613	0.000376859	neg
Poststerone	Clostridium beijerinckii	-0.647059	0.00370153	neg		Glycitein	Prevotella sp. Rep29	-0.73581	0.000500083	neg
Poststerone	Clostridium botulinum	-0.644995	0.00384937	neg		Glycitein	Segatella copri	-0.661507	0.00279146	neg
Poststerone	Enterococcus avium	-0.663571	0.00267798	neg		Apigenin	Akkermansia muciniphila	0.636739	0.00448985	pos
Poststerone	Streptococcus suis	-0.622291	0.00581855	neg		Apigenin	Escherichia coli	0.630547	0.00502514	pos
Kinetin-7-N-glucoside	Enterococcus faecalis	-0.630547	0.00502514	neg		2-Hydroxyhexadecanoic acid	Clostridioides difficile	-0.626419	0.00541003	neg
Averantin	Ligilactobacillus murinus	-0.605779	0.00771061	neg		Racemethorphan	Bacteroides fragilis	-0.642931	0.00400201	neg
CPA(18_0_0_0)	Lactobacillus acidophilus	-0.647059	0.00370153	neg		Racemethorphan	Phocaeicola dorei	-0.607843	0.00745005	neg
CPA(18_0_0_0)	Lactobacillus crispatus	-0.647059	0.00370153	neg		1-Deoxy-D-altro-heptulose 7-phosphate	Alistipes shahii	-0.744066	0.000399211	neg
CPA(18_0_0_0)	Methyloversatilis sp. RAC08	0.643304	0.00397407	pos		1-Deoxy-D-altro-heptulose 7-phosphate	Bifidobacterium animalis	-0.603715	0.00797847	neg
2,4-dichloromuconic acid	Lacticaseibacillus paracasei	0.708978	0.000986926	pos		1-Deoxy-D-altro-heptulose 7-phosphate	Butyricimonas virosa	-0.758514	0.000263646	neg
Cholic acid	Citrobacter freundii	0.605779	0.00771061	pos		1-Deoxy-D-altro-heptulose 7-phosphate	Clostridiales bacterium CCNA10	-0.603715	0.00797847	neg
Cholic acid	Clostridiales bacterium	0.607843	0.00745005	pos		1-Deoxy-D-altro-heptulose 7-phosphate	Firmicutes bacterium ASF500	-0.624355	0.00561127	neg
Cholic acid	symbiont bacterium of Reniochalina sp.	0.609907	0.00719666	pos		1-Deoxy-D-altro-heptulose 7-phosphate	Flavonifractor plautii	-0.614035	0.00671076	neg
dammarenediol	Other	0.611971	0.00695027	pos		1-Deoxy-D-altro-heptulose 7-phosphate	Flintibacter sp. KGMB00164	-0.649123	0.00355837	neg
dammarenediol	Dysosmobacter sp. Marseille-Q4140	0.632611	0.00484123	pos		1-Deoxy-D-altro-heptulose 7-phosphate	Lawsonibacter asaccharolyticus	-0.624355	0.00561127	neg
dammarenediol	Firmicutes bacterium ASF500	0.653251	0.00328564	pos		1-Deoxy-D-altro-heptulose 7-phosphate	Prevotella communis	0.680083	0.0018996	pos
dammarenediol	Flavonifractor plautii	0.603715	0.00797847	pos		1-Deoxy-D-altro-heptulose 7-phosphate	Prevotella melaninogenica	0.653251	0.00328564	pos
dammarenediol	Lacticaseibacillus paracasei	-0.611971	0.00695027	neg		1-Deoxy-D-altro-heptulose 7-phosphate	Prevotella ruminicola	0.651187	0.00341978	pos
dammarenediol	Lactobacillus johnsonii	-0.609907	0.00719666	neg		1-Deoxy-D-altro-heptulose 7-phosphate	Prevotella sp. E13-17	0.634675	0.00466284	pos
dammarenediol	Lactobacillus paragasseri	-0.618163	0.00625176	neg		1-Deoxy-D-altro-heptulose 7-phosphate	Prevotella sp. E15-22	0.628483	0.0052147	pos
dammarenediol	Lactobacillus taiwanensis	-0.609907	0.00719666	neg		1-Deoxy-D-altro-heptulose 7-phosphate	Prevotella sp. E2-28	0.665635	0.00256833	pos
4alpha-hydroxymethyl-ergosta-7,24(241)-dien-3beta-ol	Abiotrophia defectiva	0.618163	0.00625176	pos		1-Deoxy-D-altro-heptulose 7-phosphate	Prevotella sp. E9-3	0.632611	0.00484123	pos
4alpha-hydroxymethyl-ergosta-7,24(241)-dien-3beta-ol	Aerococcaceae bacterium zg-1292	0.651187	0.00341978	pos		1-Deoxy-D-altro-heptulose 7-phosphate	Segatella copri	0.649123	0.00355837	pos
4alpha-hydroxymethyl-ergosta-7,24(241)-dien-3beta-ol	Aerococcaceae bacterium zg-252	0.675955	0.00207395	pos		N2-gamma-Glutamylglutamine	Limosilactobacillus portuensis	-0.644995	0.00384937	neg
4alpha-hydroxymethyl-ergosta-7,24(241)-dien-3beta-ol	Corynebacterium ammoniagenes	0.636739	0.00448985	pos		N2-gamma-Glutamylglutamine	Limosilactobacillus vaginalis	-0.644995	0.00384937	neg
4alpha-hydroxymethyl-ergosta-7,24(241)-dien-3beta-ol	Corynebacterium stationis	0.667699	0.00246239	pos		Paraoxon	Enterocloster asparagiformis	-0.682147	0.00181708	neg
4alpha-hydroxymethyl-ergosta-7,24(241)-dien-3beta-ol	Corynebacterium uberis	0.630547	0.00502514	pos		Paraoxon	Firmicutes bacterium ASF500	-0.601651	0.00825378	neg
4alpha-hydroxymethyl-ergosta-7,24(241)-dien-3beta-ol	Globicatella sanguinis	0.640867	0.00415955	pos		Paraoxon	Hungatella hathewayi	-0.626419	0.00541003	neg
4alpha-hydroxymethyl-ergosta-7,24(241)-dien-3beta-ol	Hungatella hathewayi	0.620227	0.006032	pos		Paraoxon	[Clostridium] scindens	-0.614035	0.00671076	neg
4alpha-hydroxymethyl-ergosta-7,24(241)-dien-3beta-ol	Mammaliicoccus lentus	0.657379	0.00303029	pos		2-hydroxy-7-methoxy-5-methyl-1-naphthoic acid	Roseburia rectibacter	0.630547	0.00502514	pos
4alpha-hydroxymethyl-ergosta-7,24(241)-dien-3beta-ol	Mammaliicoccus sciuri	0.702786	0.00114272	pos		CAR 3_0	Clostridiaceae bacterium	0.642931	0.00400201	pos
4alpha-hydroxymethyl-ergosta-7,24(241)-dien-3beta-ol	Marvinbryantia formatexigens	0.655315	0.00315585	pos		CAR 3_0	Mammaliicoccus lentus	-0.669763	0.00236009	neg
4alpha-hydroxymethyl-ergosta-7,24(241)-dien-3beta-ol	Mesorhizobium terrae	0.60919	0.00728395	pos		FA 18_1;O	Roseburia rectibacter	0.611971	0.00695027	pos
4alpha-hydroxymethyl-ergosta-7,24(241)-dien-3beta-ol	Pseudomonas koreensis	0.607843	0.00745005	pos		Dibutyl phthalate	Other	0.644995	0.00384937	pos
4alpha-hydroxymethyl-ergosta-7,24(241)-dien-3beta-ol	Pseudomonas sp. AO-1	0.659443	0.00290886	pos		Dibutyl phthalate	Clostridiaceae bacterium	0.657379	0.00303029	pos
4alpha-hydroxymethyl-ergosta-7,24(241)-dien-3beta-ol	Rothia amarae	0.614035	0.00671076	pos		Dibutyl phthalate	Marvinbryantia formatexigens	0.657379	0.00303029	pos
4alpha-hydroxymethyl-ergosta-7,24(241)-dien-3beta-ol	Rothia kristinae	0.628483	0.0052147	pos		Benzoxazolinate	Bacteroides uniformis	-0.727554	0.000621502	neg
4alpha-hydroxymethyl-ergosta-7,24(241)-dien-3beta-ol	Rothia sp. ZJ932	0.628483	0.0052147	pos		FA 18_0;O	Roseburia rectibacter	0.614035	0.00671076	pos
4alpha-hydroxymethyl-ergosta-7,24(241)-dien-3beta-ol	Streptococcus mitis	0.667699	0.00246239	pos		Sphingosine	Blautia producta	0.647059	0.00370153	pos
4alpha-hydroxymethyl-ergosta-7,24(241)-dien-3beta-ol	Streptococcus oralis	0.680083	0.0018996	pos		Sphingosine	Clostridioides difficile	0.684211	0.00173755	pos
4alpha-hydroxymethyl-ergosta-7,24(241)-dien-3beta-ol	Streptococcus suis	0.690402	0.00151603	pos		Sphingosine	Hungatella hathewayi	0.618163	0.00625176	pos
Bracteatin 6-glucoside	Listeria monocytogenes	-0.655315	0.00315585	neg		Sphingosine	Lachnoclostridium phocaeense	0.634675	0.00466284	pos
Peonidin-3-glucoside	Adlercreutzia equolifaciens	0.642931	0.00400201	pos		Sphingosine	Lachnospiraceae bacterium KGMB03038	0.690402	0.00151602	pos
Peonidin-3-glucoside	Clostridiales bacterium	0.611971	0.00695027	pos		Sphingosine	Massilistercora timonensis	0.640867	0.00415955	pos
Peonidin-3-glucoside	Erysipelotrichaceae bacterium ASTB_g	0.70485	0.00108867	pos		Sphingosine	Oscillospiraceae bacterium NTUH-002-81	0.618163	0.00625176	pos
Peonidin-3-glucoside	Faecalibaculum rodentium	0.781218	0.000129364	pos		Sphingosine	Prevotella communis	-0.611971	0.00695027	neg
Peonidin-3-glucoside	Leptogranulimonas caecicola	0.620227	0.006032	pos		Sphingosine	Wansuia hejianensis	0.634675	0.00466284	pos
Cholesterol	Clostridium beijerinckii	-0.618163	0.00625176	neg		Sphingosine	[Clostridium] scindens	0.638803	0.00432212	pos
Cholesterol	Clostridium botulinum	-0.640867	0.00415955	neg		Stearic acid	Bacteroides caccae	0.616099	0.00647797	pos
Cholesterol	Turicibacter sp. H121	-0.678019	0.0019852	neg		Stearic acid	Parabacteroides merdae	0.70485	0.00108867	pos
Hydroxykynurenine	Akkermansia muciniphila	-0.644995	0.00384937	neg		Prunetin	Acutalibacter muris	0.614035	0.00671076	pos
Hydroxykynurenine	Rodentibacter pneumotropicus	-0.605779	0.00771061	neg		Prunetin	Akkermansia muciniphila	0.793602	8.466e-05	pos
Glycohyodeoxycholic acid	Aeromicrobium erythreum	0.742002	0.000422665	pos		Prunetin	Anaerotruncus sp.	0.673891	0.00216596	pos
Glycohyodeoxycholic acid	Aeromicrobium sp. Leaf245	0.692466	0.00144761	pos		Prunetin	Butyricimonas virosa	0.607843	0.00745005	pos
Glycohyodeoxycholic acid	Dietzia psychralcaliphila	0.719298	0.000766664	pos		Prunetin	Clostridiales bacterium	0.620227	0.006032	pos
Glycohyodeoxycholic acid	Dietzia sp. DQ12-45-1b	0.74613	0.000376859	pos		Prunetin	Enterocloster asparagiformis	0.611971	0.00695027	pos
Glycohyodeoxycholic acid	Lactobacillus amylovorus	-0.611971	0.00695027	neg		Prunetin	Escherichia coli	0.640867	0.00415955	pos
Glycohyodeoxycholic acid	Lactobacillus helveticus	-0.616099	0.00647797	neg		Prunetin	Firmicutes bacterium ASF500	0.682147	0.00181708	pos
Glycohyodeoxycholic acid	Lactobacillus intestinalis	-0.642931	0.00400201	neg		Prunetin	Hungatella hathewayi	0.644995	0.00384937	pos
Glycohyodeoxycholic acid	Rodentibacter pneumotropicus	0.657379	0.00303029	pos		Prunetin	[Clostridium] symbiosum	0.603715	0.00797847	pos
Glycohyodeoxycholic acid	Shigella sonnei	0.750258	0.000335298	pos		Genkwanin	Blautia pseudococcoides	0.651187	0.00341978	pos
7alpha-Hydroxy-3-oxo-4-cholestenoate	Cycloclasticus zancles	0.671149	0.00229334	pos		Genkwanin	Clostridiaceae bacterium	0.634675	0.00466284	pos
7alpha-Hydroxy-3-oxo-4-cholestenoate	Maricaulis maris	0.640867	0.00415955	pos		Genkwanin	Lachnoclostridium sp. YL32	0.630547	0.00502514	pos
7alpha-Hydroxy-3-oxo-4-cholestenoate	Wolbachia pipientis	0.614035	0.00671076	pos		Sphinganine	Bacteroides uniformis	0.628483	0.0052147	pos
(E)-1-(glutathion-S-yl)-N-hydroxy-2-(1H-indol-3-yl)ethan-1-imine	Acinetobacter baumannii	-0.708978	0.000986926	neg		Sphinganine	Lactobacillus intestinalis	-0.675955	0.00207395	neg
(E)-1-(glutathion-S-yl)-N-hydroxy-2-(1H-indol-3-yl)ethan-1-imine	Cycloclasticus zancles	-0.760084	0.000251596	neg		Hexadecanedioic acid	Alistipes senegalensis	-0.616099	0.00647797	neg
(E)-1-(glutathion-S-yl)-N-hydroxy-2-(1H-indol-3-yl)ethan-1-imine	Exiguobacterium sp. N4-1P	-0.647059	0.00370153	neg		Hexadecanedioic acid	Duncaniella sp. B8	-0.640867	0.00415955	neg
(E)-1-(glutathion-S-yl)-N-hydroxy-2-(1H-indol-3-yl)ethan-1-imine	Klebsiella pneumoniae	-0.622291	0.00581855	neg		Hexadecanedioic acid	Muribaculaceae bacterium	-0.618163	0.00625176	neg
(E)-1-(glutathion-S-yl)-N-hydroxy-2-(1H-indol-3-yl)ethan-1-imine	Maricaulis maris	-0.762642	0.000232967	neg		Griseophenone C	Acutalibacter muris	0.713106	0.00089323	pos
(E)-1-(glutathion-S-yl)-N-hydroxy-2-(1H-indol-3-yl)ethan-1-imine	Pseudomonas fluorescens	-0.754386	0.000297661	neg		Griseophenone C	Akkermansia muciniphila	0.678019	0.0019852	pos
(E)-1-(glutathion-S-yl)-N-hydroxy-2-(1H-indol-3-yl)ethan-1-imine	Pseudomonas koreensis	-0.682147	0.00181708	neg		Griseophenone C	Alistipes shahii	0.614035	0.00671076	pos
(E)-1-(glutathion-S-yl)-N-hydroxy-2-(1H-indol-3-yl)ethan-1-imine	Wolbachia pipientis	-0.760578	0.000247907	neg		Griseophenone C	Anaerotruncus sp.	0.675955	0.00207395	pos
Glycocholic acid	Cycloclasticus zancles	-0.600829	0.00836562	neg		Griseophenone C	Bifidobacterium animalis	0.727554	0.000621502	pos
Glycocholic acid	Enterococcus avium	-0.651187	0.00341978	neg		Griseophenone C	Blautia producta	0.630547	0.00502514	pos
Glycocholic acid	Ligilactobacillus animalis	-0.686275	0.00166091	neg		Griseophenone C	Butyricimonas virosa	0.801858	6.2806e-05	pos
Glycocholic acid	Ligilactobacillus murinus	-0.622291	0.00581855	neg		Griseophenone C	Clostridiales bacterium	0.649123	0.00355837	pos
DG(14_0_0_0_i-12_0)	Clostridioides difficile	-0.834881	1.63e-05	neg		Griseophenone C	Enterocloster asparagiformis	0.607843	0.00745005	pos
DG(14_0_0_0_i-12_0)	Romboutsia ilealis	-0.750258	0.000335298	neg		Griseophenone C	Faecalibacterium prausnitzii	0.624355	0.00561127	pos
LysoPC(14_0_0_0)	Enterococcus faecalis	-0.649123	0.00355837	neg		Griseophenone C	Firmicutes bacterium ASF500	0.675955	0.00207395	pos
LysoPE(18_2(9Z,12Z)_0_0)	Dietzia psychralcaliphila	-0.634675	0.00466284	neg		Griseophenone C	Lachnoclostridium phocaeense	0.618163	0.00625176	pos
LysoPE(18_2(9Z,12Z)_0_0)	Escherichia coli	-0.618163	0.00625176	neg		Griseophenone C	Lachnospiraceae bacterium KGMB03038	0.636739	0.00448985	pos
LysoPE(18_2(9Z,12Z)_0_0)	Methylomonas koyamae	-0.622291	0.00581855	neg		Griseophenone C	Prevotella communis	-0.636739	0.00448985	neg
LysoPE(18_2(9Z,12Z)_0_0)	Pasteurella multocida	-0.661507	0.00279146	neg		Griseophenone C	Prevotella sp. E2-28	-0.616099	0.00647797	neg
LysoPE(18_2(9Z,12Z)_0_0)	Rodentibacter pneumotropicus	-0.616099	0.00647797	neg		Griseophenone C	[Clostridium] symbiosum	0.696594	0.00131844	pos
LysoPE(18_2(9Z,12Z)_0_0)	Shigella sonnei	-0.605779	0.00771061	neg		(R)-5-Diphosphomevalonic acid	Lachnospiraceae bacterium KGMB03038	0.624355	0.00561127	pos
LysoPE(18_2(9Z,12Z)_0_0)	Yersinia enterocolitica	-0.626419	0.00541003	neg		Ankorine	Bacteroides thetaiotaomicron	-0.673891	0.00216596	neg
G-418	Clostridioides difficile	-0.688338	0.0015871	neg		Ankorine	Clostridiales bacterium CCNA10	0.616099	0.00647797	pos
G-418	Romboutsia ilealis	-0.686275	0.00166091	neg		Ankorine	Flavonifractor plautii	0.624355	0.00561127	pos
LysoPC(18_4(6Z,9Z,12Z,15Z)_0_0)	Ligilactobacillus animalis	-0.657379	0.00303029	neg		Ankorine	Lawsonibacter asaccharolyticus	0.636739	0.00448985	pos
LysoPC(18_4(6Z,9Z,12Z,15Z)_0_0)	Ligilactobacillus murinus	-0.616099	0.00647797	neg		Ankorine	Mammaliicoccus lentus	0.601651	0.00825378	pos
Glutathionylspermine	Clostridium beijerinckii	-0.692466	0.00144761	neg		Ankorine	Prevotella bryantii	-0.706914	0.00103676	neg
Glutathionylspermine	Clostridium botulinum	-0.601651	0.00825378	neg		Ankorine	Prevotella communis	-0.657379	0.00303029	neg
Glutathionylspermine	Pseudomonas koreensis	-0.607843	0.00745005	neg		Ankorine	Prevotella dentalis	-0.651187	0.00341978	neg
L-Olivosyl-oleandolide	Enterococcus faecalis	-0.603715	0.00797847	neg		Ankorine	Prevotella melaninogenica	-0.690402	0.00151602	neg
LysoPC(16_0_0_0)	Lactobacillus acidophilus	-0.622291	0.00581855	neg		Ankorine	Prevotella ruminicola	-0.649123	0.00355837	neg
LysoPC(16_0_0_0)	Staphylococcus aureus	0.653251	0.00328564	pos		Ankorine	Prevotella sp. E13-17	-0.682147	0.00181708	neg
LPC 18_2	Allobaculum sp. Allo2	0.653251	0.00328564	pos		Ankorine	Prevotella sp. E15-22	-0.680083	0.0018996	neg
dTDP-L-4-oxovancosamine	Romboutsia ilealis	-0.638803	0.00432212	neg		Ankorine	Prevotella sp. E2-28	-0.682147	0.00181708	neg
LysoPC(22_5(7Z,10Z,13Z,16Z,19Z)_0_0)	Listeria monocytogenes	0.624355	0.00561127	pos		Ankorine	Prevotella sp. E9-3	-0.661507	0.00279146	neg
Cymarin	Lactobacillus intestinalis	-0.616099	0.00647797	neg		Ankorine	Prevotella sp. Rep29	-0.671827	0.0022613	neg
Abietatriene	Lacticaseibacillus paracasei	0.607843	0.00745005	pos		Ankorine	Segatella copri	-0.624355	0.00561127	neg
Novapikromycin	Romboutsia ilealis	0.69453	0.00138177	pos		Ankorine	uncultured Prevotellamassilia sp.	-0.624355	0.00561127	neg
Phytoene	Turicibacter sp. TJ11	0.601651	0.00825378	pos		Linamarin	Alistipes finegoldii	-0.620227	0.006032	neg
Edelfosine	Clostridioides difficile	-0.653251	0.00328564	neg		S-(Indolylmethylthiohydroximoyl)-L-cysteine	Clostridiaceae bacterium Marseille-Q4143	0.653251	0.00328564	pos
Edelfosine	Escherichia coli	-0.647059	0.00370153	neg		(2'E,4'Z,8E)-Colneleic acid	Parabacteroides merdae	0.721362	0.00072796	pos
Edelfosine	Romboutsia ilealis	-0.636739	0.00448985	neg		11-HpODE	Mammaliicoccus lentus	-0.775026	0.000158338	neg
Edelfosine	uncultured bacterium	-0.614035	0.00671076	neg		11-HpODE	Prevotella dentalis	0.659443	0.00290886	pos
LysoPC(22_5(4Z,7Z,10Z,13Z,16Z)_0_0)	Aerococcaceae bacterium zg-1292	-0.638803	0.00432212	neg		11-HpODE	Segatella copri	0.640867	0.00415955	pos
LysoPC(22_5(4Z,7Z,10Z,13Z,16Z)_0_0)	Aerococcaceae bacterium zg-252	-0.644995	0.00384937	neg		11-HpODE	uncultured bacterium	0.706914	0.00103676	pos
LysoPC(22_5(4Z,7Z,10Z,13Z,16Z)_0_0)	Enterococcus faecalis	-0.713106	0.00089323	neg		p-Coumaryl alcohol 4-O-glucoside	Akkermansia muciniphila	-0.640867	0.00415955	neg
LysoPC(22_5(4Z,7Z,10Z,13Z,16Z)_0_0)	Globicatella sanguinis	-0.616099	0.00647797	neg		p-Coumaryl alcohol 4-O-glucoside	Alistipes shahii	-0.611971	0.00695027	neg
LysoPC(22_5(4Z,7Z,10Z,13Z,16Z)_0_0)	Limosilactobacillus vaginalis	0.626419	0.00541003	pos		p-Coumaryl alcohol 4-O-glucoside	Butyricimonas virosa	-0.630547	0.00502514	neg
LysoPC(22_5(4Z,7Z,10Z,13Z,16Z)_0_0)	Rothia amarae	-0.601651	0.00825378	neg		p-Coumaryl alcohol 4-O-glucoside	Lactobacillus johnsonii	0.607843	0.00745005	pos
LysoPC(22_5(4Z,7Z,10Z,13Z,16Z)_0_0)	Rothia mucilaginosa	-0.601651	0.00825378	neg		N-(1-Deoxy-1-fructosyl)isoleucine	Agathobacter rectalis	0.647059	0.00370153	pos
LysoPC(22_5(4Z,7Z,10Z,13Z,16Z)_0_0)	Rothia nasimurium	-0.609907	0.00719666	neg		N-(1-Deoxy-1-fructosyl)isoleucine	Roseburia intestinalis	0.601651	0.00825378	pos
LysoPC(22_5(4Z,7Z,10Z,13Z,16Z)_0_0)	Rothia sp. SD9660Na	-0.601651	0.00825378	neg		17a-Ethynylestradiol	Muribaculum intestinale	0.634675	0.00466284	pos
Hydroxyspirilloxanthin	Other	-0.682147	0.00181708	neg		3,4-Dihydroxy-9,10-secoandrosta-1,3,5(10)-triene-9,17-dione	Akkermansia muciniphila	-0.620227	0.006032	neg
Hydroxyspirilloxanthin	Akkermansia muciniphila	-0.733746	0.000528393	neg		Verimol A	Muribaculaceae bacterium MF13079	0.603715	0.00797847	pos
Hydroxyspirilloxanthin	Citrobacter freundii	-0.680083	0.0018996	neg		Verimol A	Muribaculum gordoncarteri	0.603715	0.00797847	pos
Hydroxyspirilloxanthin	Dietzia psychralcaliphila	-0.655315	0.00315585	neg		Verimol A	Paramuribaculum intestinale	0.630547	0.00502514	pos
Hydroxyspirilloxanthin	Dysosmobacter sp. Marseille-Q4140	-0.721362	0.00072796	neg		N-Acetyl-glucosamine 1-phosphate	Clostridiales bacterium CCNA10	0.636739	0.00448985	pos
Hydroxyspirilloxanthin	Firmicutes bacterium ASF500	-0.702786	0.00114272	neg		N-Acetyl-glucosamine 1-phosphate	Flavonifractor plautii	0.634675	0.00466284	pos
Hydroxyspirilloxanthin	Flavonifractor plautii	-0.657379	0.00303029	neg		N-Acetyl-glucosamine 1-phosphate	Flintibacter sp. KGMB00164	0.636739	0.00448985	pos
Hydroxyspirilloxanthin	Lachnoclostridium sp. YL32	-0.682147	0.00181708	neg		N-Acetyl-glucosamine 1-phosphate	Lactobacillus johnsonii	-0.642931	0.00400201	neg
Hydroxyspirilloxanthin	Lachnospiraceae bacterium	-0.655315	0.00315585	neg		N-Acetyl-glucosamine 1-phosphate	Lawsonibacter asaccharolyticus	0.680083	0.0018996	pos
Hydroxyspirilloxanthin	Lactobacillus amylovorus	0.671827	0.0022613	pos		N-Acetyl-glucosamine 1-phosphate	Prevotella communis	-0.636739	0.00448985	neg
Hydroxyspirilloxanthin	Lactobacillus crispatus	0.609907	0.00719666	pos		N-Acetyl-glucosamine 1-phosphate	Prevotella ruminicola	-0.622291	0.00581855	neg
Hydroxyspirilloxanthin	Lactobacillus gasseri	0.69453	0.00138177	pos		N-Acetyl-glucosamine 1-phosphate	Prevotella sp. E13-17	-0.634675	0.00466284	neg
Hydroxyspirilloxanthin	Lactobacillus helveticus	0.628483	0.0052147	pos		N-Acetyl-glucosamine 1-phosphate	Prevotella sp. E15-22	-0.628483	0.0052147	neg
Hydroxyspirilloxanthin	Lactobacillus isalae	0.638803	0.00432212	pos		N-Acetyl-glucosamine 1-phosphate	Prevotella sp. E2-28	-0.638803	0.00432212	neg
Hydroxyspirilloxanthin	Lactobacillus johnsonii	0.663571	0.00267798	pos		N-Acetyl-glucosamine 1-phosphate	Prevotella sp. E9-3	-0.603715	0.00797847	neg
Hydroxyspirilloxanthin	Lactobacillus paragasseri	0.657379	0.00303029	pos		Trihexyphenidyl	Blautia obeum	0.719298	0.000766664	pos
Hydroxyspirilloxanthin	Lactobacillus taiwanensis	0.642931	0.00400201	pos		Trihexyphenidyl	Lachnospiraceae bacterium	0.644995	0.00384937	pos
Hydroxyspirilloxanthin	Methyloversatilis sp. RAC08	-0.627537	0.00530355	neg		Trihexyphenidyl	Oscillospiraceae bacterium NTUH-002-81	0.603715	0.00797847	pos
Hydroxyspirilloxanthin	Oscillospiraceae bacterium	-0.653251	0.00328564	neg		CHEMBL208465	Agathobacter rectalis	0.620227	0.006032	pos
Hydroxyspirilloxanthin	Parabacteroides goldsteinii	-0.667699	0.00246239	neg		CHEMBL208465	Blautia obeum	0.609907	0.00719666	pos
Hydroxyspirilloxanthin	Rothia aeria	-0.680083	0.0018996	neg		CHEMBL208465	Blautia producta	0.630547	0.00502514	pos
Hydroxyspirilloxanthin	Rothia nasimurium	-0.620227	0.006032	neg		CHEMBL208465	Blautia wexlerae	0.624355	0.00561127	pos
Hydroxyspirilloxanthin	Staphylococcus aureus	-0.647059	0.00370153	neg		CHEMBL208465	Claveliimonas bilis	0.661507	0.00279146	pos
Hydroxyspirilloxanthin	[Clostridium] scindens	-0.642931	0.00400201	neg		CHEMBL208465	Clostridiaceae bacterium	0.649123	0.00355837	pos
Hydroxyspirilloxanthin	symbiont bacterium of Reniochalina sp.	-0.630547	0.00502514	neg		CHEMBL208465	Clostridiaceae bacterium Marseille-Q4143	0.636739	0.00448985	pos
Hydroxyspirilloxanthin	uncultured bacterium	-0.607843	0.00745005	neg		CHEMBL208465	Clostridioides difficile	0.603715	0.00797847	pos
Hydroxyspheroidene	Turicibacter bilis	-0.638803	0.00432212	neg		CHEMBL208465	Kineothrix sp. MB12-C1	0.616099	0.00647797	pos
Rutaecarpine	Aerococcaceae bacterium zg-1292	0.626419	0.00541003	pos		CHEMBL208465	Lachnoclostridium phocaeense	0.628483	0.0052147	pos
Rutaecarpine	Corynebacterium ammoniagenes	0.698658	0.00125753	pos		CHEMBL208465	Lachnospiraceae bacterium	0.76677	0.000205354	pos
Rutaecarpine	Corynebacterium stationis	0.752322	0.000316009	pos		CHEMBL208465	Lachnospiraceae bacterium GAM79	0.642931	0.00400201	pos
Rutaecarpine	Cutibacterium acnes	0.609907	0.00719666	pos		CHEMBL208465	Marvinbryantia formatexigens	0.647059	0.00370153	pos
Rutaecarpine	Dysosmobacter sp. Marseille-Q4140	0.640867	0.00415955	pos		CHEMBL208465	Oscillospiraceae bacterium NTUH-002-81	0.661507	0.00279146	pos
Rutaecarpine	Jeotgalicoccus sp. WY2	0.77709	0.000148126	pos		CHEMBL208465	Roseburia hominis	0.698658	0.00125753	pos
Rutaecarpine	Klebsiella pneumoniae	0.675955	0.00207395	pos		CHEMBL208465	Roseburia intestinalis	0.680083	0.0018996	pos
Rutaecarpine	Lactobacillus acidophilus	-0.634675	0.00466284	neg		CHEMBL208465	Simiaoa sunii	0.614035	0.00671076	pos
Rutaecarpine	Lactobacillus amylovorus	-0.680083	0.0018996	neg		CHEMBL208465	Wansuia hejianensis	0.638803	0.00432212	pos
Rutaecarpine	Lactobacillus helveticus	-0.692466	0.00144761	neg		CHEMBL208465	[Clostridium] innocuum	0.731682	0.000558032	pos
Rutaecarpine	Lactobacillus intestinalis	-0.638803	0.00432212	neg		CHEMBL208465	[Ruminococcus] gnavus	0.675955	0.00207395	pos
Rutaecarpine	Mammaliicoccus lentus	0.657379	0.00303029	pos		CHEMBL208465	[Ruminococcus] torques	0.663571	0.00267798	pos
Rutaecarpine	Mesorhizobium terrae	0.686629	0.00164804	pos		3-Pentadecylphenol	Bacteroides fragilis	-0.634675	0.00466284	neg
Rutaecarpine	Methyloversatilis sp. RAC08	0.62123	0.00592754	pos		3-Pentadecylphenol	Phocaeicola dorei	-0.686275	0.00166091	neg
Rutaecarpine	Pseudomonas koreensis	0.653251	0.00328564	pos		Taxifolin	Acutalibacter muris	-0.607843	0.00745005	neg
Rutaecarpine	Pseudomonas sp. AO-1	0.609907	0.00719666	pos		Taxifolin	Blautia producta	-0.607843	0.00745005	neg
Rutaecarpine	Ralstonia insidiosa	0.703329	0.0011283	pos		Taxifolin	Flavonifractor plautii	-0.605779	0.00771061	neg
Rutaecarpine	Rothia aeria	0.620227	0.006032	pos		Taxifolin	Flintibacter sp. KGMB00164	-0.626419	0.00541003	neg
Rutaecarpine	Rothia amarae	0.638803	0.00432212	pos		Taxifolin	Lachnoclostridium phocaeense	-0.601651	0.00825378	neg
Rutaecarpine	Rothia kristinae	0.628483	0.0052147	pos		Taxifolin	Lachnospiraceae bacterium KGMB03038	-0.614035	0.00671076	neg
Rutaecarpine	Rothia mucilaginosa	0.624355	0.00561127	pos		Taxifolin	Lawsonibacter asaccharolyticus	-0.622291	0.00581855	neg
Rutaecarpine	Rothia nasimurium	0.638803	0.00432212	pos		Taxifolin	Prevotella bryantii	0.626419	0.00541003	pos
Rutaecarpine	Rothia sp. SD9660Na	0.624355	0.00561127	pos		Taxifolin	Prevotella communis	0.628483	0.0052147	pos
Rutaecarpine	Rothia sp. ZJ932	0.628483	0.0052147	pos		Taxifolin	Prevotella dentalis	0.632611	0.00484123	pos
Rutaecarpine	Staphylococcus nepalensis	0.636739	0.00448985	pos		Taxifolin	Prevotella melaninogenica	0.667699	0.00246239	pos
Rutaecarpine	Streptococcus mitis	0.628483	0.0052147	pos		Taxifolin	Prevotella sp. E13-17	0.616099	0.00647797	pos
Rutaecarpine	Streptococcus oralis	0.609907	0.00719666	pos		Taxifolin	Prevotella sp. E2-28	0.611971	0.00695027	pos
Rutaecarpine	Streptococcus suis	0.739938	0.000447266	pos		Taxifolin	Prevotella sp. Rep29	0.624355	0.00561127	pos
Rutaecarpine	uncultured bacterium	0.647059	0.00370153	pos		16a-Hydroxyandrost-4-ene-3,17-dione	Bacteroides fragilis	-0.640867	0.00415955	neg
Fumitremorgin A	Other	-0.626419	0.00541003	neg		16a-Hydroxyandrost-4-ene-3,17-dione	Bacteroides uniformis	-0.721362	0.00072796	neg
Fumitremorgin A	Abiotrophia defectiva	-0.632611	0.00484123	neg		16a-Hydroxyandrost-4-ene-3,17-dione	Phocaeicola dorei	-0.727554	0.000621502	neg
Fumitremorgin A	Akkermansia muciniphila	-0.632611	0.00484123	neg		16a-Hydroxyandrost-4-ene-3,17-dione	Phocaeicola vulgatus	-0.768834	0.000192619	neg
Fumitremorgin A	Clostridium beijerinckii	-0.70485	0.00108867	neg		Fenpropimorph	Mammaliicoccus lentus	-0.667699	0.00246239	neg
Fumitremorgin A	Clostridium botulinum	-0.692466	0.00144761	neg		Fenpropimorph	Segatella copri	0.601651	0.00825378	pos
Fumitremorgin A	Dysosmobacter sp. Marseille-Q4140	-0.632611	0.00484123	neg		(+)-Gallocatechin	Alistipes finegoldii	0.678019	0.0019852	pos
Fumitremorgin A	Enterococcus avium	-0.622291	0.00581855	neg		Rohitukine	Bacteroides xylanisolvens	-0.651187	0.00341978	neg
Fumitremorgin A	Enterococcus faecalis	-0.731682	0.000558032	neg		Rohitukine	Lachnospiraceae bacterium	0.603715	0.00797847	pos
Fumitremorgin A	Globicatella sanguinis	-0.611971	0.00695027	neg		Rohitukine	Phocaeicola dorei	-0.614035	0.00671076	neg
Fumitremorgin A	Mammaliicoccus lentus	-0.603715	0.00797847	neg		Rohitukine	Phocaeicola vulgatus	-0.661507	0.00279146	neg
Fumitremorgin A	Rothia aeria	-0.609907	0.00719666	neg		Rohitukine	[Clostridium] innocuum	0.636739	0.00448985	pos
Fumitremorgin A	Rothia amarae	-0.618163	0.00625176	neg		(2R,3S,4R)-2,3,4-trihydroxy-5-phosphonooxypentanoic acid	Blautia pseudococcoides	-0.665635	0.00256833	neg
Fumitremorgin A	Rothia kristinae	-0.607843	0.00745005	neg		(2R,3S,4R)-2,3,4-trihydroxy-5-phosphonooxypentanoic acid	Enterocloster asparagiformis	-0.70485	0.00108867	neg
Fumitremorgin A	Rothia mucilaginosa	-0.626419	0.00541003	neg		(2R,3S,4R)-2,3,4-trihydroxy-5-phosphonooxypentanoic acid	Enterocloster clostridioformis	-0.618163	0.00625176	neg
Fumitremorgin A	Rothia nasimurium	-0.642931	0.00400201	neg		(2R,3S,4R)-2,3,4-trihydroxy-5-phosphonooxypentanoic acid	Firmicutes bacterium ASF500	-0.603715	0.00797847	neg
Fumitremorgin A	Rothia sp. SD9660Na	-0.626419	0.00541003	neg		(2R,3S,4R)-2,3,4-trihydroxy-5-phosphonooxypentanoic acid	Hungatella hathewayi	-0.667699	0.00246239	neg
Fumitremorgin A	Rothia sp. ZJ932	-0.607843	0.00745005	neg		(2R,3S,4R)-2,3,4-trihydroxy-5-phosphonooxypentanoic acid	Lachnoclostridium sp. YL32	-0.659443	0.00290886	neg
Fumitremorgin A	Rothia terrae	-0.713106	0.00089323	neg		(2R,3S,4R)-2,3,4-trihydroxy-5-phosphonooxypentanoic acid	[Clostridium] scindens	-0.632611	0.00484123	neg
Fumitremorgin A	Streptococcus mitis	-0.607843	0.00745005	neg		2,4-diacetamido-2,4,6-trideoxy-alpha-D-mannopyranose	Lactobacillus intestinalis	-0.655315	0.00315585	neg
Fumitremorgin A	Streptococcus oralis	-0.647059	0.00370153	neg		2,4-diacetamido-2,4,6-trideoxy-alpha-D-mannopyranose	Mammaliicoccus lentus	-0.628483	0.0052147	neg
Fumitremorgin A	Streptococcus vestibularis	-0.614035	0.00671076	neg		2,4-diacetamido-2,4,6-trideoxy-alpha-D-mannopyranose	uncultured bacterium	0.616099	0.00647797	pos
Fumitremorgin A	uncultured bacterium	-0.616099	0.00647797	neg		11Z-Eicosenoic acid	Bacteroides caccae	0.651187	0.00341978	pos
adonirubin	Adlercreutzia equolifaciens	-0.77709	0.000148126	neg		11Z-Eicosenoic acid	Prevotella dentalis	-0.678019	0.0019852	neg
adonirubin	Erysipelotrichaceae bacterium ASTB_g	-0.630547	0.00502514	neg		11Z-Eicosenoic acid	Prevotella sp. Rep29	-0.605779	0.00771061	neg
adonirubin	Hungatella hathewayi	-0.601651	0.00825378	neg		11Z-Eicosenoic acid	uncultured Prevotellamassilia sp.	-0.723426	0.000690902	neg
D-myo-Inositol-1,2,4,5,6-pentaphosphate	Acinetobacter baumannii	-0.70485	0.00108867	neg		Dihydroandrosterone	Desulfovibrionaceae bacterium LT0009	0.692466	0.00144761	pos
D-myo-Inositol-1,2,4,5,6-pentaphosphate	Cycloclasticus zancles	-0.714583	0.000861575	neg		Dhurrin	Acutalibacter muris	-0.675955	0.00207395	neg
D-myo-Inositol-1,2,4,5,6-pentaphosphate	Exiguobacterium sp. N4-1P	-0.721362	0.00072796	neg		Dhurrin	Anaerotruncus sp.	-0.626419	0.00541003	neg
D-myo-Inositol-1,2,4,5,6-pentaphosphate	Klebsiella pneumoniae	-0.675955	0.00207395	neg		Dhurrin	Bifidobacterium animalis	-0.605779	0.00771061	neg
D-myo-Inositol-1,2,4,5,6-pentaphosphate	Maricaulis maris	-0.719298	0.000766664	neg		Dhurrin	Clostridiaceae bacterium Marseille-Q4149	-0.638803	0.00432212	neg
D-myo-Inositol-1,2,4,5,6-pentaphosphate	Mesorhizobium terrae	-0.643263	0.00397713	neg		Dhurrin	Clostridiales bacterium	-0.72549	0.000655434	neg
D-myo-Inositol-1,2,4,5,6-pentaphosphate	Pseudomonas fluorescens	-0.692466	0.00144761	neg		Dhurrin	Clostridiales bacterium CCNA10	-0.653251	0.00328564	neg
D-myo-Inositol-1,2,4,5,6-pentaphosphate	Pseudomonas koreensis	-0.669763	0.00236009	neg		Dhurrin	Faecalibacterium prausnitzii	-0.616099	0.00647797	neg
D-myo-Inositol-1,2,4,5,6-pentaphosphate	Wolbachia pipientis	-0.686275	0.00166091	neg		Dhurrin	Firmicutes bacterium ASF500	-0.611971	0.00695027	neg
D-myo-Inositol-1,2,4,5,6-pentaphosphate	Yersinia enterocolitica	-0.609907	0.00719666	neg		Dhurrin	Flavonifractor plautii	-0.642931	0.00400201	neg
Lividomycin B	Allobaculum sp. Allo2	0.628483	0.0052147	pos		Dhurrin	Flintibacter sp. KGMB00164	-0.673891	0.00216596	neg
Neomycin	Corynebacterium ammoniagenes	0.706914	0.00103676	pos		Dhurrin	Lachnospiraceae bacterium KGMB03038	-0.614035	0.00671076	neg
Neomycin	Methyloversatilis sp. RAC08	0.638048	0.00438286	pos		Dhurrin	Lawsonibacter asaccharolyticus	-0.649123	0.00355837	neg
Neomycin	Staphylococcus nepalensis	0.675955	0.00207395	pos		Dhurrin	Oscillospiraceae bacterium	-0.665635	0.00256833	neg
Triterpenoid	Aerococcaceae bacterium zg-1292	0.614035	0.00671076	pos		Dhurrin	Prevotella communis	0.708978	0.000986926	pos
Triterpenoid	Aerococcaceae bacterium zg-252	0.626419	0.00541003	pos		Dhurrin	Prevotella dentalis	0.609907	0.00719666	pos
Triterpenoid	Aeromicrobium erythreum	0.630547	0.00502514	pos		Dhurrin	Prevotella ruminicola	0.632611	0.00484123	pos
Triterpenoid	Aeromicrobium sp. Leaf245	0.653251	0.00328564	pos		Dhurrin	Prevotella sp. E13-17	0.671827	0.0022613	pos
Triterpenoid	Dietzia psychralcaliphila	0.609907	0.00719666	pos		Dhurrin	Prevotella sp. E15-22	0.640867	0.00415955	pos
Triterpenoid	Dietzia sp. DQ12-45-1b	0.632611	0.00484123	pos		Dhurrin	Prevotella sp. E2-28	0.692466	0.00144761	pos
Triterpenoid	Enterococcus faecalis	0.663571	0.00267798	pos		Dhurrin	Prevotella sp. E9-3	0.624355	0.00561127	pos
Triterpenoid	Globicatella sanguinis	0.609907	0.00719666	pos		8(R)-Hydroperoxylinoleic acid	Other	0.682147	0.00181708	pos
Triterpenoid	Rothia aeria	0.638803	0.00432212	pos		8(R)-Hydroperoxylinoleic acid	Clostridiaceae bacterium	0.77709	0.000148126	pos
Triterpenoid	Rothia mucilaginosa	0.611971	0.00695027	pos		8(R)-Hydroperoxylinoleic acid	Desulfovibrionaceae bacterium LT0009	0.609907	0.00719666	pos
Triterpenoid	Rothia nasimurium	0.622291	0.00581855	pos		8(R)-Hydroperoxylinoleic acid	Enterocloster asparagiformis	0.609907	0.00719666	pos
Triterpenoid	Rothia sp. SD9660Na	0.611971	0.00695027	pos		8(R)-Hydroperoxylinoleic acid	Enterocloster bolteae	0.638803	0.00432212	pos
Quercetin 3-galactoside 7-rhamnoside	Clostridioides difficile	-0.655315	0.00315585	neg		8(R)-Hydroperoxylinoleic acid	Enterocloster clostridioformis	0.700722	0.00119898	pos
Quercetin 3-galactoside 7-rhamnoside	Clostridium beijerinckii	-0.671827	0.0022613	neg		8(R)-Hydroperoxylinoleic acid	Faecalibacterium prausnitzii	0.601651	0.00825378	pos
Quercetin 3-galactoside 7-rhamnoside	Clostridium botulinum	-0.706914	0.00103676	neg		8(R)-Hydroperoxylinoleic acid	Lachnoclostridium sp. YL32	0.719298	0.000766664	pos
Quercetin 3-galactoside 7-rhamnoside	Mammaliicoccus sciuri	-0.607843	0.00745005	neg		8(R)-Hydroperoxylinoleic acid	Lachnospiraceae bacterium	0.665635	0.00256833	pos
Quercetin 3-galactoside 7-rhamnoside	Turicibacter sp. H121	-0.661507	0.00279146	neg		8(R)-Hydroperoxylinoleic acid	Marvinbryantia formatexigens	0.682147	0.00181708	pos
PS(14_0_14_0)	Lachnoclostridium sp. YL32	-0.605779	0.00771061	neg		8(R)-Hydroperoxylinoleic acid	[Clostridium] symbiosum	0.605779	0.00771061	pos
PS(14_0_14_0)	Lactobacillus gasseri	0.657379	0.00303029	pos		8(R)-Hydroperoxylinoleic acid	[Ruminococcus] gnavus	0.620227	0.006032	pos
PS(14_0_14_0)	Lactobacillus johnsonii	0.682147	0.00181708	pos		8(R)-Hydroperoxylinoleic acid	[Ruminococcus] torques	0.686275	0.00166091	pos
PS(14_0_14_0)	Lactobacillus paragasseri	0.659443	0.00290886	pos		8(R)-Hydroperoxylinoleic acid	uncultured bacterium	0.686275	0.00166091	pos
PS(14_0_14_0)	Lactobacillus taiwanensis	0.647059	0.00370153	pos		pisatin	Parabacteroides goldsteinii	-0.622291	0.00581855	neg
Bacteriohopanetetrol cyclitol ether	Enterococcus avium	-0.665635	0.00256833	neg		3-Oxosteroid	Muribaculum intestinale	0.624355	0.00561127	pos
PE(P-18_0_20_4(5Z,8Z,11Z,14Z))	Erysipelotrichaceae bacterium ASTB_g	-0.601651	0.00825378	neg		Caranine	Prevotella dentalis	0.630547	0.00502514	pos
PE(P-18_0_20_4(5Z,8Z,11Z,14Z))	Faecalibaculum rodentium	-0.638803	0.00432212	neg		Caranine	Prevotella melaninogenica	0.614035	0.00671076	pos
PC(22_6(4Z,7Z,10Z,13Z,16Z,19Z)_18_4(6Z,9Z,12Z,15Z))	Lacticaseibacillus paracasei	0.72549	0.000655434	pos		Caranine	Segatella copri	0.640867	0.00415955	pos
PC(22_5(4Z,7Z,10Z,13Z,16Z)_18_4(6Z,9Z,12Z,15Z))	Bifidobacterium animalis	0.628483	0.0052147	pos		1,7-Diphospho-1-epi-valienol	Desulfovibrionaceae bacterium LT0009	0.628483	0.0052147	pos
PC(14_1(9Z)_22_2(13Z,16Z))	Turicibacter sp. H121	-0.636739	0.00448985	neg		1,7-Diphospho-1-epi-valienol	Mammaliicoccus lentus	-0.673891	0.00216596	neg
Dihydromenaquinone-9	Turicibacter sp. H121	0.620227	0.006032	pos		1,7-Diphospho-1-epi-valienol	Prevotella dentalis	0.651187	0.00341978	pos
PC(P-18_0_18_2(9Z,12Z))	Allobaculum sp. Allo2	0.657379	0.00303029	pos		5a-Androstan-3b-ol	Bacteroides fragilis	-0.626419	0.00541003	neg
Thyroxine	Turicibacter bilis	0.706914	0.00103676	pos		5a-Androstan-3b-ol	Lachnospiraceae bacterium GAM79	0.673891	0.00216596	pos
Thyroxine	Turicibacter sp. H121	0.795666	7.87e-05	pos		5a-Androstan-3b-ol	Phocaeicola dorei	-0.642931	0.00400201	neg
Thyroxine	Turicibacter sp. TJ11	0.721362	0.00072796	pos		5a-Androstan-3b-ol	Phocaeicola vulgatus	-0.719298	0.000766664	neg
ST 27_2;O2	Bifidobacterium animalis	0.764706	0.000218793	pos		lorazepam	Mammaliicoccus lentus	-0.717234	0.000807071	neg
ST 27_2;O2	symbiont bacterium of Reniochalina sp.	0.611971	0.00695027	pos		lorazepam	Prevotella dentalis	0.665635	0.00256833	pos
Lecithin	Faecalibaculum rodentium	-0.758514	0.000263646	neg		(+)-O-methylkolavelool	Desulfovibrionaceae bacterium LT0009	0.74613	0.000376859	pos
PC(18_3(9Z,12Z,15Z)_18_0)	Clostridioides difficile	0.618163	0.00625176	pos		(+)-O-methylkolavelool	Parabacteroides goldsteinii	-0.605779	0.00771061	neg
PC(16_0_20_3(8Z,11Z,14Z))	Streptococcus equinus	-0.601651	0.00825378	neg		(+)-O-methylkolavelool	Prevotella dentalis	0.721362	0.00072796	pos
PC(16_0_20_3(8Z,11Z,14Z))	Streptococcus sp. FDAARGOS_192	-0.601651	0.00825378	neg		(+)-O-methylkolavelool	Prevotella sp. Rep29	0.678019	0.0019852	pos
PC(18_3(6Z,9Z,12Z)_20_3(8Z,11Z,14Z))	Citrobacter freundii	0.647059	0.00370153	pos		(+)-O-methylkolavelool	Segatella copri	0.622291	0.00581855	pos
PC(18_3(6Z,9Z,12Z)_20_3(8Z,11Z,14Z))	Lactobacillus taiwanensis	-0.630547	0.00502514	neg		Dipentyl phthalate	Desulfovibrionaceae bacterium LT0009	0.721362	0.00072796	pos
PC(18_3(6Z,9Z,12Z)_20_3(8Z,11Z,14Z))	Limosilactobacillus reuteri	-0.696594	0.00131844	neg		Piperine	Blautia obeum	0.620227	0.006032	pos
PC(18_3(6Z,9Z,12Z)_20_3(8Z,11Z,14Z))	symbiont bacterium of Reniochalina sp.	0.644995	0.00384937	pos		Heneicosylic acid	Lactobacillus intestinalis	-0.630547	0.00502514	neg
PC(20_3(5Z,8Z,11Z)_18_3(6Z,9Z,12Z))	Granulicatella adiacens	-0.622291	0.00581855	neg		(E)-2-Methylgeranyl diphosphate	Bacteroides caccae	0.70485	0.00108867	pos
PC(14_0_22_0)	Lactobacillus acidophilus	0.642931	0.00400201	pos		(E)-2-Methylgeranyl diphosphate	Muribaculum intestinale	0.616099	0.00647797	pos
PC(14_0_22_0)	Staphylococcus aureus	-0.680083	0.0018996	neg		(E)-2-Methylgeranyl diphosphate	Parabacteroides merdae	0.678019	0.0019852	pos
PC(18_3(9Z,12Z,15Z)_20_2(11Z,14Z))	Aeromicrobium erythreum	0.659443	0.00290886	pos		FA 20_5;O3	Blautia producta	0.601651	0.00825378	pos
PC(18_3(9Z,12Z,15Z)_20_2(11Z,14Z))	Aeromicrobium sp. Leaf245	0.611971	0.00695027	pos		FA 20_5;O3	Blautia pseudococcoides	0.607843	0.00745005	pos
PC(18_3(9Z,12Z,15Z)_20_2(11Z,14Z))	Dietzia sp. DQ12-45-1b	0.663571	0.00267798	pos		FA 20_5;O3	Clostridiaceae bacterium	0.744066	0.000399211	pos
PC(18_3(9Z,12Z,15Z)_20_2(11Z,14Z))	Limosilactobacillus vaginalis	-0.620227	0.006032	neg		FA 20_5;O3	Enterocloster asparagiformis	0.651187	0.00341978	pos
PC(18_3(9Z,12Z,15Z)_20_2(11Z,14Z))	Rodentibacter pneumotropicus	0.622291	0.00581855	pos		FA 20_5;O3	Enterocloster bolteae	0.616099	0.00647797	pos
PC(18_3(9Z,12Z,15Z)_20_2(11Z,14Z))	Shigella sonnei	0.640867	0.00415955	pos		FA 20_5;O3	Enterocloster clostridioformis	0.686275	0.00166091	pos
PC(O-18_0_20_4(8Z,11Z,14Z,17Z))	Methylomonas koyamae	0.659443	0.00290886	pos		FA 20_5;O3	Lachnoclostridium sp. YL32	0.717234	0.000807071	pos
PC(O-18_0_20_4(8Z,11Z,14Z,17Z))	Pasteurella multocida	0.628483	0.0052147	pos		FA 20_5;O3	Lachnospiraceae bacterium	0.702786	0.00114272	pos
PC(O-18_0_20_4(8Z,11Z,14Z,17Z))	Yersinia enterocolitica	0.661507	0.00279146	pos		FA 20_5;O3	Ligilactobacillus murinus	-0.603715	0.00797847	neg
S-2-Octenoyl CoA	Limosilactobacillus portuensis	-0.611971	0.00695027	neg		FA 20_5;O3	Marvinbryantia formatexigens	0.729618	0.000589052	pos
						FA 20_5;O3	Massilistercora timonensis	0.614035	0.00671076	pos
						FA 20_5;O3	Oscillospiraceae bacterium NTUH-002-81	0.640867	0.00415955	pos
						FA 20_5;O3	[Clostridium] scindens	0.609907	0.00719666	pos
						FA 20_5;O3	[Ruminococcus] gnavus	0.630547	0.00502514	pos
						FA 20_5;O3	[Ruminococcus] torques	0.609907	0.00719666	pos
						Eriodictyol	Parabacteroides merdae	0.636739	0.00448985	pos
						2-(beta-D-Glucosyl)-sn-glycerol 3-phosphate	Other	0.611971	0.00695027	pos
						2-(beta-D-Glucosyl)-sn-glycerol 3-phosphate	Blautia producta	0.624355	0.00561127	pos
						2-(beta-D-Glucosyl)-sn-glycerol 3-phosphate	Blautia pseudococcoides	0.638803	0.00432212	pos
						2-(beta-D-Glucosyl)-sn-glycerol 3-phosphate	Blautia wexlerae	0.657379	0.00303029	pos
						2-(beta-D-Glucosyl)-sn-glycerol 3-phosphate	Clostridiaceae bacterium	0.624355	0.00561127	pos
						2-(beta-D-Glucosyl)-sn-glycerol 3-phosphate	Dorea longicatena	0.690402	0.00151602	pos
						2-(beta-D-Glucosyl)-sn-glycerol 3-phosphate	Enterocloster asparagiformis	0.663571	0.00267798	pos
						2-(beta-D-Glucosyl)-sn-glycerol 3-phosphate	Enterocloster clostridioformis	0.661507	0.00279146	pos
						2-(beta-D-Glucosyl)-sn-glycerol 3-phosphate	Lachnoclostridium phocaeense	0.609907	0.00719666	pos
						2-(beta-D-Glucosyl)-sn-glycerol 3-phosphate	Lachnoclostridium sp. YL32	0.632611	0.00484123	pos
						2-(beta-D-Glucosyl)-sn-glycerol 3-phosphate	Lachnospiraceae bacterium	0.603715	0.00797847	pos
						2-(beta-D-Glucosyl)-sn-glycerol 3-phosphate	Lachnospiraceae bacterium KGMB03038	0.638803	0.00432212	pos
						2-(beta-D-Glucosyl)-sn-glycerol 3-phosphate	Ligilactobacillus murinus	-0.638803	0.00432212	neg
						2-(beta-D-Glucosyl)-sn-glycerol 3-phosphate	Marvinbryantia formatexigens	0.690402	0.00151602	pos
						2-(beta-D-Glucosyl)-sn-glycerol 3-phosphate	Massilistercora timonensis	0.659443	0.00290886	pos
						2-(beta-D-Glucosyl)-sn-glycerol 3-phosphate	Oscillospiraceae bacterium NTUH-002-81	0.616099	0.00647797	pos
						2-(beta-D-Glucosyl)-sn-glycerol 3-phosphate	Wansuia hejianensis	0.609907	0.00719666	pos
						2-(beta-D-Glucosyl)-sn-glycerol 3-phosphate	[Clostridium] innocuum	0.723426	0.000690902	pos
						2-(beta-D-Glucosyl)-sn-glycerol 3-phosphate	[Clostridium] scindens	0.690402	0.00151602	pos
						2-(beta-D-Glucosyl)-sn-glycerol 3-phosphate	[Ruminococcus] gnavus	0.634675	0.00466284	pos
						2-(beta-D-Glucosyl)-sn-glycerol 3-phosphate	[Ruminococcus] torques	0.636739	0.00448985	pos
						2,5-diamino-6-(5-phospho-D-ribosylamino)pyrimidin-4(3H)-one	Blautia obeum	0.649123	0.00355837	pos
						12-oxo-PDA	Dysosmobacter sp. Marseille-Q4140	0.659443	0.00290886	pos
						12-oxo-PDA	Enterocloster bolteae	0.616099	0.00647797	pos
						12-oxo-PDA	Enterocloster clostridioformis	0.638803	0.00432212	pos
						12-oxo-PDA	Faecalibacterium prausnitzii	0.601651	0.00825378	pos
						12-oxo-PDA	Lachnoclostridium phocaeense	0.634675	0.00466284	pos
						12-oxo-PDA	Oscillibacter sp. PEA192	0.642931	0.00400201	pos
						12-oxo-PDA	[Clostridium] scindens	0.642931	0.00400201	pos
						12-oxo-PDA	[Clostridium] symbiosum	0.630547	0.00502514	pos
						12-oxo-PDA	[Ruminococcus] torques	0.609907	0.00719666	pos
						10-OPDA	Kineothrix sp. MB12-C1	0.603715	0.00797847	pos
						10-OPDA	Lachnospiraceae bacterium	0.649123	0.00355837	pos
						17-HDoHE	Clostridiaceae bacterium	0.69453	0.00138177	pos
						Melilotoside	Akkermansia muciniphila	-0.647059	0.00370153	neg
						Melilotoside	Escherichia coli	-0.739938	0.000447266	neg
						Melilotoside	Lactobacillus johnsonii	0.618163	0.00625176	pos
						Melilotoside	Odoribacter splanchnicus	-0.605779	0.00771061	neg
						10beta,14beta-dihydroxytaxa-4(20),11-dien-5alpha-yl acetate	Blautia obeum	0.655315	0.00315585	pos
						Ferruginol	Roseburia rectibacter	0.642931	0.00400201	pos
						Ferruginol	[Clostridium] innocuum	0.636739	0.00448985	pos
						cis-Aconitic acid	Anaerotruncus sp.	0.607843	0.00745005	pos
						cis-Aconitic acid	Blautia producta	0.626419	0.00541003	pos
						cis-Aconitic acid	Clostridiaceae bacterium	0.696594	0.00131844	pos
						cis-Aconitic acid	Ligilactobacillus murinus	-0.603715	0.00797847	neg
						cis-Aconitic acid	Marvinbryantia formatexigens	0.649123	0.00355837	pos
						cis-Aconitic acid	Massilistercora timonensis	0.624355	0.00561127	pos
						cis-Aconitic acid	Oscillospiraceae bacterium NTUH-002-81	0.640867	0.00415955	pos
						17-Deoxycortolone	Lawsonibacter asaccharolyticus	0.618163	0.00625176	pos
						Fumigaclavine C	Lactobacillus intestinalis	-0.628483	0.0052147	neg
						12-Hydroxyjasmonate sulfate	Desulfovibrionaceae bacterium LT0009	-0.605779	0.00771061	neg
						9,10-EOT	Lactobacillus intestinalis	-0.603715	0.00797847	neg
						4'-Hydroxy-5,6,7,8-tetramethoxyflavone	Escherichia coli	-0.616099	0.00647797	neg
						4'-Hydroxy-5,6,7,8-tetramethoxyflavone	Flintibacter sp. KGMB00164	-0.614035	0.00671076	neg
						4'-Hydroxy-5,6,7,8-tetramethoxyflavone	Lactobacillus johnsonii	0.644995	0.00384937	pos
						Methyleugenol	Other	0.727554	0.000621502	pos
						Methyleugenol	Acutalibacter muris	0.663571	0.00267798	pos
						Methyleugenol	Anaerotruncus sp.	0.622291	0.00581855	pos
						Methyleugenol	Blautia producta	0.814241	3.90768e-05	pos
						Methyleugenol	Blautia pseudococcoides	0.77709	0.000148126	pos
						Methyleugenol	Claveliimonas bilis	0.673891	0.00216596	pos
						Methyleugenol	Clostridiaceae bacterium	0.781218	0.000129364	pos
						Methyleugenol	Clostridiales bacterium	0.628483	0.0052147	pos
						Methyleugenol	Enterocloster asparagiformis	0.820433	3.04208e-05	pos
						Methyleugenol	Enterocloster bolteae	0.76677	0.000205354	pos
						Methyleugenol	Enterocloster clostridioformis	0.758514	0.000263646	pos
						Methyleugenol	Faecalibacterium prausnitzii	0.729618	0.000589052	pos
						Methyleugenol	Firmicutes bacterium ASF500	0.634675	0.00466284	pos
						Methyleugenol	Hungatella hathewayi	0.733746	0.000528393	pos
						Methyleugenol	Lachnoclostridium phocaeense	0.824561	2.56082e-05	pos
						Methyleugenol	Lachnoclostridium sp. YL32	0.849329	8.23106e-06	pos
						Methyleugenol	Lachnospiraceae bacterium	0.706914	0.00103676	pos
						Methyleugenol	Lachnospiraceae bacterium KGMB03038	0.760578	0.000247907	pos
						Methyleugenol	Ligilactobacillus murinus	-0.642931	0.00400201	neg
						Methyleugenol	Marvinbryantia formatexigens	0.750258	0.000335298	pos
						Methyleugenol	Massilistercora timonensis	0.706914	0.00103676	pos
						Methyleugenol	Oscillospiraceae bacterium NTUH-002-81	0.791538	9.10341e-05	pos
						Methyleugenol	Roseburia rectibacter	0.675955	0.00207395	pos
						Methyleugenol	Wansuia hejianensis	0.690402	0.00151602	pos
						Methyleugenol	[Clostridium] innocuum	0.742002	0.000422665	pos
						Methyleugenol	[Clostridium] scindens	0.750258	0.000335298	pos
						Methyleugenol	[Clostridium] symbiosum	0.793602	8.466e-05	pos
						Methyleugenol	[Ruminococcus] gnavus	0.686275	0.00166091	pos
						Methyleugenol	[Ruminococcus] torques	0.729618	0.000589052	pos
						Methylprednisolone	Mammaliicoccus lentus	0.671827	0.0022613	pos
						Dehydrolithocholic acid	Escherichia coli	-0.634675	0.00466284	neg
						Dehydrolithocholic acid	Lactobacillus johnsonii	0.611971	0.00695027	pos
						Norfloxacin	Other	0.655315	0.00315585	pos
						Norfloxacin	Agathobacter rectalis	0.626419	0.00541003	pos
						Norfloxacin	Blautia producta	0.675955	0.00207395	pos
						Norfloxacin	Blautia pseudococcoides	0.678019	0.0019852	pos
						Norfloxacin	Blautia wexlerae	0.696594	0.00131844	pos
						Norfloxacin	Claveliimonas bilis	0.713106	0.00089323	pos
						Norfloxacin	Clostridioides difficile	0.628483	0.0052147	pos
						Norfloxacin	Dorea longicatena	0.657379	0.00303029	pos
						Norfloxacin	Lachnoclostridium phocaeense	0.698658	0.00125753	pos
						Norfloxacin	Lachnoclostridium sp. YL32	0.647059	0.00370153	pos
						Norfloxacin	Lachnospiraceae bacterium	0.733746	0.000528393	pos
						Norfloxacin	Lachnospiraceae bacterium GAM79	0.622291	0.00581855	pos
						Norfloxacin	Lachnospiraceae bacterium KGMB03038	0.692466	0.00144761	pos
						Norfloxacin	Marvinbryantia formatexigens	0.711042	0.000939105	pos
						Norfloxacin	Massilistercora timonensis	0.682147	0.00181708	pos
						Norfloxacin	Oscillospiraceae bacterium NTUH-002-81	0.669763	0.00236009	pos
						Norfloxacin	Roseburia intestinalis	0.659443	0.00290886	pos
						Norfloxacin	Wansuia hejianensis	0.690402	0.00151602	pos
						Norfloxacin	[Clostridium] innocuum	0.727554	0.000621502	pos
						Norfloxacin	[Clostridium] scindens	0.647059	0.00370153	pos
						Norfloxacin	[Ruminococcus] gnavus	0.744066	0.000399211	pos
						Norfloxacin	[Ruminococcus] torques	0.696594	0.00131844	pos
						Behenic acid	Akkermansia muciniphila	-0.659443	0.00290886	neg
						Behenic acid	Escherichia coli	-0.752322	0.000316009	neg
						Behenic acid	Lactobacillus johnsonii	0.72549	0.000655434	pos
						Behenic acid	Odoribacter splanchnicus	-0.601651	0.00825378	neg
						chrysoplenol D	Mammaliicoccus lentus	-0.642931	0.00400201	neg
						7-Methylxanthosine	Clostridioides difficile	-0.692466	0.00144761	neg
						7-Methylxanthosine	Flintibacter sp. KGMB00164	-0.618163	0.00625176	neg
						7-Methylxanthosine	Lactobacillus johnsonii	0.71517	0.00084924	pos
						7-Methylxanthosine	Lawsonibacter asaccharolyticus	-0.603715	0.00797847	neg
						N6-cis-p-Coumaroylserotonin	Blautia wexlerae	0.684211	0.00173755	pos
						N6-cis-p-Coumaroylserotonin	Clostridioides difficile	0.632611	0.00484123	pos
						N6-cis-p-Coumaroylserotonin	Lactobacillus johnsonii	-0.634675	0.00466284	neg
						N6-cis-p-Coumaroylserotonin	Limosilactobacillus reuteri	-0.706914	0.00103676	neg
						N6-cis-p-Coumaroylserotonin	Marvinbryantia formatexigens	0.634675	0.00466284	pos
						N6-cis-p-Coumaroylserotonin	[Clostridium] scindens	0.624355	0.00561127	pos
						3b-Allotetrahydrocortisol	Paramuribaculum intestinale	-0.634675	0.00466284	neg
						Acetyl-maltose	Mammaliicoccus lentus	-0.686275	0.00166091	neg
						beta-1,4-Mannosyl-N-acetylglucosamine	Blautia wexlerae	-0.609907	0.00719666	neg
						Aflatoxin M1	Parabacteroides merdae	0.609907	0.00719666	pos
						Dorzolamide	Flintibacter sp. KGMB00164	0.603715	0.00797847	pos
						Dorzolamide	Lawsonibacter asaccharolyticus	0.618163	0.00625176	pos
						Citalopram	Lactobacillus intestinalis	-0.628483	0.0052147	neg
						Cyproterone	Muribaculum intestinale	0.618163	0.00625176	pos
						(2R,5E)-6,10-dimethyl-2-[(2S)-4-methyl-5-oxido-1,2-dihydrofuro[2,3-c]quinolin-5-ium-2-yl]undeca-5,9-dien-2-ol	Alistipes shahii	-0.609907	0.00719666	neg
						(2R,5E)-6,10-dimethyl-2-[(2S)-4-methyl-5-oxido-1,2-dihydrofuro[2,3-c]quinolin-5-ium-2-yl]undeca-5,9-dien-2-ol	Butyricimonas virosa	-0.717234	0.000807071	neg
						(2R,5E)-6,10-dimethyl-2-[(2S)-4-methyl-5-oxido-1,2-dihydrofuro[2,3-c]quinolin-5-ium-2-yl]undeca-5,9-dien-2-ol	Clostridiales bacterium CCNA10	-0.649123	0.00355837	neg
						(2R,5E)-6,10-dimethyl-2-[(2S)-4-methyl-5-oxido-1,2-dihydrofuro[2,3-c]quinolin-5-ium-2-yl]undeca-5,9-dien-2-ol	Flavonifractor plautii	-0.649123	0.00355837	neg
						(2R,5E)-6,10-dimethyl-2-[(2S)-4-methyl-5-oxido-1,2-dihydrofuro[2,3-c]quinolin-5-ium-2-yl]undeca-5,9-dien-2-ol	Flintibacter sp. KGMB00164	-0.665635	0.00256833	neg
						(2R,5E)-6,10-dimethyl-2-[(2S)-4-methyl-5-oxido-1,2-dihydrofuro[2,3-c]quinolin-5-ium-2-yl]undeca-5,9-dien-2-ol	Lawsonibacter asaccharolyticus	-0.655315	0.00315585	neg
						(2R,5E)-6,10-dimethyl-2-[(2S)-4-methyl-5-oxido-1,2-dihydrofuro[2,3-c]quinolin-5-ium-2-yl]undeca-5,9-dien-2-ol	Prevotella bryantii	0.607843	0.00745005	pos
						(2R,5E)-6,10-dimethyl-2-[(2S)-4-methyl-5-oxido-1,2-dihydrofuro[2,3-c]quinolin-5-ium-2-yl]undeca-5,9-dien-2-ol	Prevotella communis	0.632611	0.00484123	pos
						(2R,5E)-6,10-dimethyl-2-[(2S)-4-methyl-5-oxido-1,2-dihydrofuro[2,3-c]quinolin-5-ium-2-yl]undeca-5,9-dien-2-ol	Prevotella melaninogenica	0.661507	0.00279146	pos
						(2R,5E)-6,10-dimethyl-2-[(2S)-4-methyl-5-oxido-1,2-dihydrofuro[2,3-c]quinolin-5-ium-2-yl]undeca-5,9-dien-2-ol	Prevotella ruminicola	0.614035	0.00671076	pos
						(2R,5E)-6,10-dimethyl-2-[(2S)-4-methyl-5-oxido-1,2-dihydrofuro[2,3-c]quinolin-5-ium-2-yl]undeca-5,9-dien-2-ol	Prevotella sp. E13-17	0.620227	0.006032	pos
						(2R,5E)-6,10-dimethyl-2-[(2S)-4-methyl-5-oxido-1,2-dihydrofuro[2,3-c]quinolin-5-ium-2-yl]undeca-5,9-dien-2-ol	Prevotella sp. E15-22	0.609907	0.00719666	pos
						(2R,5E)-6,10-dimethyl-2-[(2S)-4-methyl-5-oxido-1,2-dihydrofuro[2,3-c]quinolin-5-ium-2-yl]undeca-5,9-dien-2-ol	Prevotella sp. E2-28	0.620227	0.006032	pos
						(2R,5E)-6,10-dimethyl-2-[(2S)-4-methyl-5-oxido-1,2-dihydrofuro[2,3-c]quinolin-5-ium-2-yl]undeca-5,9-dien-2-ol	Prevotella sp. E9-3	0.605779	0.00771061	pos
						(2R,5E)-6,10-dimethyl-2-[(2S)-4-methyl-5-oxido-1,2-dihydrofuro[2,3-c]quinolin-5-ium-2-yl]undeca-5,9-dien-2-ol	Segatella copri	0.611971	0.00695027	pos
						7-Methylguanosine 5'-phosphate	Akkermansia muciniphila	0.624355	0.00561127	pos
						7-Methylguanosine 5'-phosphate	Escherichia coli	0.618163	0.00625176	pos
						7-Methylguanosine 5'-phosphate	Flavonifractor plautii	0.624355	0.00561127	pos
						7-Methylguanosine 5'-phosphate	Flintibacter sp. KGMB00164	0.603715	0.00797847	pos
						7-Methylguanosine 5'-phosphate	Lactobacillus johnsonii	-0.607843	0.00745005	neg
						7-Methylguanosine 5'-phosphate	Lawsonibacter asaccharolyticus	0.628483	0.0052147	pos
						7-Methylguanosine 5'-phosphate	Oscillospiraceae bacterium	0.607843	0.00745005	pos
						Nordeoxycholic acid	Alistipes senegalensis	-0.620227	0.006032	neg
						aurachin C epoxide	Bacteroides thetaiotaomicron	0.614035	0.00671076	pos
						aurachin C epoxide	Desulfovibrionaceae bacterium LT0009	0.673891	0.00216596	pos
						aurachin C epoxide	Mammaliicoccus lentus	-0.717234	0.000807071	neg
						aurachin C epoxide	Prevotella dentalis	0.684211	0.00173755	pos
						aurachin C epoxide	uncultured bacterium	0.607843	0.00745005	pos
						Prostaglandin A1	Alistipes finegoldii	-0.609907	0.00719666	neg
						Prostaglandin A1	Phocaeicola dorei	-0.640867	0.00415955	neg
						MG(0_0_21_0_0_0)	Limosilactobacillus reuteri	-0.640867	0.00415955	neg
						4-DMEP	Blautia wexlerae	0.657379	0.00303029	pos
						4-DMEP	Clostridiales bacterium CCNA10	0.605779	0.00771061	pos
						4-DMEP	Clostridioides difficile	0.688338	0.0015871	pos
						4-DMEP	Flintibacter sp. KGMB00164	0.614035	0.00671076	pos
						4-DMEP	Lachnospiraceae bacterium KGMB03038	0.605779	0.00771061	pos
						4-DMEP	Lactobacillus johnsonii	-0.69453	0.00138177	neg
						4-DMEP	Limosilactobacillus reuteri	-0.626419	0.00541003	neg
						4-DMEP	Marvinbryantia formatexigens	0.616099	0.00647797	pos
						4-DMEP	Odoribacter splanchnicus	0.634675	0.00466284	pos
						4-DMEP	[Clostridium] scindens	0.634675	0.00466284	pos
						ST 24_1;O4	Akkermansia muciniphila	-0.678019	0.0019852	neg
						ST 24_1;O4	Escherichia coli	-0.739938	0.000447266	neg
						ST 24_1;O4	Lactobacillus johnsonii	0.634675	0.00466284	pos
						ST 24_1;O4	Odoribacter splanchnicus	-0.675955	0.00207395	neg
						ST 24_1;O5	Akkermansia muciniphila	-0.653251	0.00328564	neg
						ST 24_1;O5	Escherichia coli	-0.661507	0.00279146	neg
						ST 24_1;O5	Lactobacillus johnsonii	0.626419	0.00541003	pos
						Prodiamine	Blautia obeum	-0.640867	0.00415955	neg
						Prodiamine	Mammaliicoccus lentus	-0.642931	0.00400201	neg
						Prostaglandin E2	Lactobacillus johnsonii	-0.632611	0.00484123	neg
						Prostaglandin E2	Parabacteroides goldsteinii	0.605779	0.00771061	pos
						3b,7a,12a-Trihydroxy-5b-cholanoic acid	Lachnospiraceae bacterium	0.611971	0.00695027	pos
						3b,7a,12a-Trihydroxy-5b-cholanoic acid	Lachnospiraceae bacterium GAM79	0.622291	0.00581855	pos
						3b,7a,12a-Trihydroxy-5b-cholanoic acid	Roseburia rectibacter	0.661507	0.00279146	pos
						L-Tryptophan	Clostridiales bacterium	-0.603715	0.00797847	neg
						L-Tryptophan	Clostridioides difficile	-0.665635	0.00256833	neg
						Kinetin-7-N-glucoside	Alistipes finegoldii	-0.620227	0.006032	neg
						Phlorizin	Blautia obeum	0.640867	0.00415955	pos
						CPA(18_0_0_0)	Other	0.661507	0.00279146	pos
						CPA(18_0_0_0)	Acutalibacter muris	0.663571	0.00267798	pos
						CPA(18_0_0_0)	Faecalibacterium prausnitzii	0.667699	0.00246239	pos
						CPA(18_0_0_0)	Firmicutes bacterium ASF500	0.628483	0.0052147	pos
						CPA(18_0_0_0)	[Clostridium] symbiosum	0.628483	0.0052147	pos
						CPA(18_0_0_0)	[Eubacterium] siraeum	0.630547	0.00502514	pos
						Dolichol phosphate	Desulfovibrionaceae bacterium LT0009	0.713106	0.00089323	pos
						Cholic acid	Bifidobacterium animalis	0.640867	0.00415955	pos
						Cholic acid	Flavonifractor plautii	0.622291	0.00581855	pos
						Cholic acid	Flintibacter sp. KGMB00164	0.618163	0.00625176	pos
						Cholic acid	Lawsonibacter asaccharolyticus	0.661507	0.00279146	pos
						Cholic acid	Prevotella bryantii	-0.644995	0.00384937	neg
						Cholic acid	Prevotella communis	-0.665635	0.00256833	neg
						Cholic acid	Prevotella dentalis	-0.700722	0.00119898	neg
						Cholic acid	Prevotella melaninogenica	-0.657379	0.00303029	neg
						Cholic acid	Prevotella ruminicola	-0.638803	0.00432212	neg
						Cholic acid	Prevotella sp. E13-17	-0.657379	0.00303029	neg
						Cholic acid	Prevotella sp. E15-22	-0.642931	0.00400201	neg
						Cholic acid	Prevotella sp. E2-28	-0.665635	0.00256833	neg
						Cholic acid	Prevotella sp. E9-3	-0.630547	0.00502514	neg
						Cholic acid	Prevotella sp. Rep29	-0.614035	0.00671076	neg
						Cholic acid	Segatella copri	-0.611971	0.00695027	neg
						dammarenediol	Bacteroides thetaiotaomicron	-0.605779	0.00771061	neg
						dammarenediol	Blautia obeum	0.624355	0.00561127	pos
						dammarenediol	Clostridiales bacterium CCNA10	0.647059	0.00370153	pos
						dammarenediol	Flavonifractor plautii	0.680083	0.0018996	pos
						dammarenediol	Flintibacter sp. KGMB00164	0.690402	0.00151602	pos
						dammarenediol	Lawsonibacter asaccharolyticus	0.72549	0.000655434	pos
						dammarenediol	Mammaliicoccus lentus	0.649123	0.00355837	pos
						dammarenediol	Oscillospiraceae bacterium	0.607843	0.00745005	pos
						dammarenediol	Prevotella bryantii	-0.696594	0.00131844	neg
						dammarenediol	Prevotella communis	-0.653251	0.00328564	neg
						dammarenediol	Prevotella dentalis	-0.772962	0.000169139	neg
						dammarenediol	Prevotella melaninogenica	-0.717234	0.000807071	neg
						dammarenediol	Prevotella ruminicola	-0.659443	0.00290886	neg
						dammarenediol	Prevotella sp. E13-17	-0.684211	0.00173755	neg
						dammarenediol	Prevotella sp. E15-22	-0.671827	0.0022613	neg
						dammarenediol	Prevotella sp. E2-28	-0.647059	0.00370153	neg
						dammarenediol	Prevotella sp. E9-3	-0.661507	0.00279146	neg
						dammarenediol	Prevotella sp. Rep29	-0.690402	0.00151602	neg
						dammarenediol	Segatella copri	-0.665635	0.00256833	neg
						Phorbol 13-butanoate	Alistipes senegalensis	-0.665635	0.00256833	neg
						Phorbol 13-butanoate	Paramuribaculum intestinale	-0.614035	0.00671076	neg
						Tetracycline	Alistipes senegalensis	-0.659443	0.00290886	neg
						Peonidin-3-glucoside	Bifidobacterium animalis	0.678019	0.0019852	pos
						Peonidin-3-glucoside	Prevotella bryantii	-0.682147	0.00181708	neg
						Peonidin-3-glucoside	Prevotella communis	-0.638803	0.00432212	neg
						Peonidin-3-glucoside	Prevotella dentalis	-0.632611	0.00484123	neg
						Peonidin-3-glucoside	Prevotella melaninogenica	-0.647059	0.00370153	neg
						Peonidin-3-glucoside	Prevotella ruminicola	-0.624355	0.00561127	neg
						Peonidin-3-glucoside	Prevotella sp. E13-17	-0.642931	0.00400201	neg
						Peonidin-3-glucoside	Prevotella sp. E15-22	-0.661507	0.00279146	neg
						Peonidin-3-glucoside	Prevotella sp. E2-28	-0.686275	0.00166091	neg
						Peonidin-3-glucoside	Prevotella sp. E9-3	-0.630547	0.00502514	neg
						Peonidin-3-glucoside	Prevotella sp. Rep29	-0.665635	0.00256833	neg
						5alpha-Cholest-8-en-3beta-ol	Alistipes senegalensis	-0.727554	0.000621502	neg
						5alpha-Cholest-8-en-3beta-ol	Bacteroidales bacterium	-0.75645	0.000280219	neg
						5alpha-Cholest-8-en-3beta-ol	Bacteroides caccae	-0.630547	0.00502514	neg
						5alpha-Cholest-8-en-3beta-ol	Duncaniella sp. B8	-0.651187	0.00341978	neg
						5alpha-Cholest-8-en-3beta-ol	Ligilactobacillus murinus	-0.690402	0.00151602	neg
						Hydroxykynurenine	Akkermansia muciniphila	-0.649123	0.00355837	neg
						Hydroxykynurenine	Escherichia coli	-0.680083	0.0018996	neg
						Hydroxykynurenine	Lactobacillus johnsonii	0.614035	0.00671076	pos
						Hydroxykynurenine	Odoribacter splanchnicus	-0.620227	0.006032	neg
						(S)-5-oxoaverantin	Blautia obeum	0.663571	0.00267798	pos
						(E)-2'-Geranyl-3',4',7-trihydroxyflavanone	Bacteroidales bacterium	-0.609907	0.00719666	neg
						[3-[2-Aminoethoxy(hydroxy)phosphoryl]oxy-2-hydroxypropyl] hexadecanoate	Marvinbryantia formatexigens	0.614035	0.00671076	pos
						[3-[2-Aminoethoxy(hydroxy)phosphoryl]oxy-2-hydroxypropyl] hexadecanoate	[Ruminococcus] gnavus	0.640867	0.00415955	pos
						Isoswertiajaponin	Dysosmobacter sp. Marseille-Q4140	0.622291	0.00581855	pos
						Isoswertiajaponin	Limosilactobacillus portuensis	-0.655315	0.00315585	neg
						Isoswertiajaponin	Limosilactobacillus vaginalis	-0.655315	0.00315585	neg
						Isoswertiajaponin	Oscillibacter sp. PEA192	0.614035	0.00671076	pos
						(E)-1-(glutathion-S-yl)-N-hydroxy-2-(1H-indol-3-yl)ethan-1-imine	Lachnospiraceae bacterium GAM79	0.644995	0.00384937	pos
						(E)-1-(glutathion-S-yl)-N-hydroxy-2-(1H-indol-3-yl)ethan-1-imine	Simiaoa sunii	0.622291	0.00581855	pos
						8-Acetoxy-4'-methoxypinoresinol	Lactobacillus intestinalis	-0.661507	0.00279146	neg
						LysoPE(18_2(9Z,12Z)_0_0)	Alistipes finegoldii	-0.620227	0.006032	neg
						LysoPE(18_2(9Z,12Z)_0_0)	Odoribacter splanchnicus	-0.618163	0.00625176	neg
						LysoPC(15_0_0_0)	Butyricimonas virosa	-0.655315	0.00315585	neg
						4alpha-Hydroxymethyl-4beta-methyl-5alpha-cholesta-8-en-3beta-ol	Phocaeicola massiliensis	0.611971	0.00695027	pos
						LysoPC(16_1(9Z)_0_0)	Enterocloster asparagiformis	-0.603715	0.00797847	neg
						Taurohyocholate	Alistipes senegalensis	-0.665635	0.00256833	neg
						Taurochenodesoxycholic acid	Bacteroides thetaiotaomicron	0.678019	0.0019852	pos
						Taurochenodesoxycholic acid	Mammaliicoccus lentus	-0.655315	0.00315585	neg
						Taurochenodesoxycholic acid	Romboutsia ilealis	-0.69453	0.00138177	neg
						Taurochenodesoxycholic acid	Sodaliphilus pleomorphus	0.667699	0.00246239	pos
						Taurochenodesoxycholic acid	uncultured bacterium	0.609907	0.00719666	pos
						Neurosporaxanthin	Bacteroides caccae	-0.626419	0.00541003	neg
						Neurosporaxanthin	Desulfovibrionaceae bacterium LT0009	0.698658	0.00125753	pos
						Neurosporaxanthin	Parabacteroides goldsteinii	-0.605779	0.00771061	neg
						Terpendole C	Bifidobacterium animalis	-0.632611	0.00484123	neg
						Terpendole C	Prevotella communis	0.626419	0.00541003	pos
						Terpendole C	Prevotella ruminicola	0.605779	0.00771061	pos
						Terpendole C	Prevotella sp. E13-17	0.601651	0.00825378	pos
						Terpendole C	Prevotella sp. E15-22	0.620227	0.006032	pos
						Terpendole C	Prevotella sp. E2-28	0.667699	0.00246239	pos
						LysoPE(0_0_20_4(8Z,11Z,14Z,17Z))	Limosilactobacillus portuensis	-0.614035	0.00671076	neg
						LysoPE(0_0_20_4(8Z,11Z,14Z,17Z))	Limosilactobacillus vaginalis	-0.614035	0.00671076	neg
						LysoPC(16_0_0_0)	Alistipes senegalensis	0.622291	0.00581855	pos
						LysoPC(16_0_0_0)	Alistipes shahii	0.791538	9.10341e-05	pos
						LysoPC(16_0_0_0)	Phocaeicola massiliensis	0.653251	0.00328564	pos
						Psychosine sulfate	uncultured bacterium	0.671827	0.0022613	pos
						Neurosporene	Blautia obeum	0.636739	0.00448985	pos
						Neurosporene	Blautia producta	0.638803	0.00432212	pos
						Neurosporene	Clostridiaceae bacterium	0.719298	0.000766664	pos
						Neurosporene	Clostridiaceae bacterium Marseille-Q4143	0.665635	0.00256833	pos
						Neurosporene	Lachnospiraceae bacterium	0.682147	0.00181708	pos
						Neurosporene	Marvinbryantia formatexigens	0.688338	0.0015871	pos
						Neurosporene	Oscillospiraceae bacterium NTUH-002-81	0.665635	0.00256833	pos
						Neurosporene	Roseburia hominis	0.713106	0.00089323	pos
						Neurosporene	[Ruminococcus] gnavus	0.607843	0.00745005	pos
						LysoPC(18_1(11Z)_0_0)	Duncaniella dubosii	0.647059	0.00370153	pos
						LysoPC(18_1(11Z)_0_0)	Muribaculaceae bacterium MF13079	0.642931	0.00400201	pos
						LysoPC(18_1(11Z)_0_0)	Muribaculum gordoncarteri	0.711042	0.000939105	pos
						LysoPC(18_1(11Z)_0_0)	Paramuribaculum intestinale	0.692466	0.00144761	pos
						Ceanothine D	Lachnospiraceae bacterium GAM79	0.624355	0.00561127	pos
						Ceanothine D	Simiaoa sunii	0.651187	0.00341978	pos
						Penitrem D	Clostridiaceae bacterium Marseille-Q4143	0.642931	0.00400201	pos
						dTDP-L-4-oxovancosamine	Prevotella melaninogenica	0.632611	0.00484123	pos
						dTDP-L-4-oxovancosamine	Prevotella sp. Rep29	0.616099	0.00647797	pos
						LysoPC(22_5(7Z,10Z,13Z,16Z,19Z)_0_0)	Allobaculum sp. Allo2	0.626419	0.00541003	pos
						Cymarin	Lactobacillus intestinalis	-0.692466	0.00144761	neg
						Cymarin	Limosilactobacillus reuteri	-0.616099	0.00647797	neg
						Cymarin	uncultured bacterium	0.680083	0.0018996	pos
						Taurocholic acid	Bacteroides caccae	0.653251	0.00328564	pos
						LysoPC(20_4(5Z,8Z,11Z,14Z)_0_0)	Bacteroides ovatus	0.653251	0.00328564	pos
						LysoPC(20_4(5Z,8Z,11Z,14Z)_0_0)	Bacteroides thetaiotaomicron	0.620227	0.006032	pos
						LysoPC(20_4(5Z,8Z,11Z,14Z)_0_0)	Bacteroides xylanisolvens	0.663571	0.00267798	pos
						LysoPC(20_4(5Z,8Z,11Z,14Z)_0_0)	Segatella copri	0.603715	0.00797847	pos
						LysoPC(20_3(8Z,11Z,14Z)_0_0)	Bacteroidales bacterium	-0.686275	0.00166091	neg
						3-Hexaprenyl-4,5-Dihydroxybenzoic acid	Butyricimonas virosa	-0.628483	0.0052147	neg
						LysoPC(22_5(4Z,7Z,10Z,13Z,16Z)_0_0)	Alistipes finegoldii	-0.680083	0.0018996	neg
						LysoPC(22_5(4Z,7Z,10Z,13Z,16Z)_0_0)	Escherichia coli	-0.620227	0.006032	neg
						FA 18_2	Duncaniella sp. B8	-0.678019	0.0019852	neg
						Xanthoaphin	Desulfovibrionaceae bacterium LT0009	0.630547	0.00502514	pos
						Hydroxyspirilloxanthin	Akkermansia muciniphila	-0.80805	4.97486e-05	neg
						Hydroxyspirilloxanthin	Alistipes shahii	-0.772962	0.000169139	neg
						Hydroxyspirilloxanthin	Butyricimonas virosa	-0.711042	0.000939105	neg
						Hydroxyspirilloxanthin	Escherichia coli	-0.75645	0.000280219	neg
						Hydroxyspirilloxanthin	Lactobacillus johnsonii	0.75645	0.000280219	pos
						Hydroxyspirilloxanthin	Odoribacter splanchnicus	-0.655315	0.00315585	neg
						Hydroxyspirilloxanthin	Phocaeicola massiliensis	-0.692466	0.00144761	neg
						Avermectin B1a aglycone	Kineothrix sp. MB12-C1	0.647059	0.00370153	pos
						Avermectin B1a aglycone	Lachnospiraceae bacterium	0.616099	0.00647797	pos
						Avermectin B1a aglycone	Lachnospiraceae bacterium GAM79	0.628483	0.0052147	pos
						Avermectin B1a aglycone	Roseburia rectibacter	0.605779	0.00771061	pos
						Avermectin B1a aglycone	Simiaoa sunii	0.632611	0.00484123	pos
						Alkannin	Dysosmobacter sp. Marseille-Q4140	-0.603715	0.00797847	neg
						Fumitremorgin A	Escherichia coli	-0.678019	0.0019852	neg
						Fumitremorgin A	Lactobacillus johnsonii	0.634675	0.00466284	pos
						adonirubin	Clostridiaceae bacterium Marseille-Q4149	-0.607843	0.00745005	neg
						Torulene	Allobaculum sp. Allo2	0.642931	0.00400201	pos
						Biliverdin	Clostridiaceae bacterium	0.611971	0.00695027	pos
						Biliverdin	Faecalibacterium prausnitzii	0.609907	0.00719666	pos
						Triterpenoid	Alistipes finegoldii	0.638803	0.00432212	pos
						Neomycin F	Other	0.620227	0.006032	pos
						Neomycin F	Agathobacter rectalis	0.781218	0.000129364	pos
						Neomycin F	Blautia obeum	0.624355	0.00561127	pos
						Neomycin F	Blautia producta	0.657379	0.00303029	pos
						Neomycin F	Blautia wexlerae	0.647059	0.00370153	pos
						Neomycin F	Claveliimonas bilis	0.665635	0.00256833	pos
						Neomycin F	Clostridiaceae bacterium Marseille-Q4143	0.793602	8.466e-05	pos
						Neomycin F	Enterocloster bolteae	0.611971	0.00695027	pos
						Neomycin F	Kineothrix sp. MB12-C1	0.682147	0.00181708	pos
						Neomycin F	Lachnoclostridium phocaeense	0.624355	0.00561127	pos
						Neomycin F	Lachnoclostridium sp. YL32	0.622291	0.00581855	pos
						Neomycin F	Lachnospiraceae bacterium	0.822497	2.79262e-05	pos
						Neomycin F	Lachnospiraceae bacterium GAM79	0.711042	0.000939105	pos
						Neomycin F	Marvinbryantia formatexigens	0.636739	0.00448985	pos
						Neomycin F	Massilistercora timonensis	0.638803	0.00432212	pos
						Neomycin F	Oscillospiraceae bacterium NTUH-002-81	0.667699	0.00246239	pos
						Neomycin F	Roseburia hominis	0.791538	9.10341e-05	pos
						Neomycin F	Roseburia intestinalis	0.793602	8.466e-05	pos
						Neomycin F	Roseburia rectibacter	0.603715	0.00797847	pos
						Neomycin F	Simiaoa sunii	0.686275	0.00166091	pos
						Neomycin F	Wansuia hejianensis	0.607843	0.00745005	pos
						Neomycin F	[Ruminococcus] gnavus	0.742002	0.000422665	pos
						Neomycin F	[Ruminococcus] torques	0.700722	0.00119898	pos
						5-Oxoavermectin 2a aglycone	Massilistercora timonensis	0.651187	0.00341978	pos
						Secophenol	Clostridioides difficile	0.624355	0.00561127	pos
						ACMC-20dgc9	Clostridiaceae bacterium Marseille-Q4143	0.609907	0.00719666	pos
						Cyclooctat-9-ene-5,7-diol	Desulfovibrionaceae bacterium LT0009	0.702786	0.00114272	pos
						4-(4-Hydroxyphenyl)-2-butanone O-[2,6-digalloylglucoside]	Agathobacter rectalis	0.618163	0.00625176	pos
						4-(4-Hydroxyphenyl)-2-butanone O-[2,6-digalloylglucoside]	Bacteroides uniformis	-0.678019	0.0019852	neg
						4-(4-Hydroxyphenyl)-2-butanone O-[2,6-digalloylglucoside]	Roseburia intestinalis	0.626419	0.00541003	pos
						Hesperidin	Allobaculum sp. Allo2	0.644995	0.00384937	pos
						PS(14_0_14_0)	Prevotella bryantii	0.634675	0.00466284	pos
						PS(14_0_14_0)	Prevotella communis	0.626419	0.00541003	pos
						PS(14_0_14_0)	Prevotella melaninogenica	0.634675	0.00466284	pos
						PS(14_0_14_0)	Prevotella ruminicola	0.644995	0.00384937	pos
						PS(14_0_14_0)	Prevotella sp. E13-17	0.651187	0.00341978	pos
						PS(14_0_14_0)	Prevotella sp. E15-22	0.640867	0.00415955	pos
						PS(14_0_14_0)	Prevotella sp. E2-28	0.607843	0.00745005	pos
						PS(14_0_14_0)	Prevotella sp. E9-3	0.642931	0.00400201	pos
						Sanchinoside B2	Acutalibacter muris	0.651187	0.00341978	pos
						Sanchinoside B2	Blautia producta	0.659443	0.00290886	pos
						Sanchinoside B2	Clostridiaceae bacterium Marseille-Q4143	0.671827	0.0022613	pos
						Sanchinoside B2	Enterocloster asparagiformis	0.647059	0.00370153	pos
						Sanchinoside B2	Enterocloster bolteae	0.700722	0.00119898	pos
						Sanchinoside B2	Enterocloster clostridioformis	0.669763	0.00236009	pos
						Sanchinoside B2	Faecalibacterium prausnitzii	0.622291	0.00581855	pos
						Sanchinoside B2	Hungatella hathewayi	0.737874	0.000473057	pos
						Sanchinoside B2	Lachnoclostridium phocaeense	0.605779	0.00771061	pos
						Sanchinoside B2	Lachnoclostridium sp. YL32	0.671827	0.0022613	pos
						Sanchinoside B2	Oscillospiraceae bacterium NTUH-002-81	0.609907	0.00719666	pos
						Sanchinoside B2	[Clostridium] symbiosum	0.669763	0.00236009	pos
						Sanchinoside B2	[Ruminococcus] gnavus	0.626419	0.00541003	pos
						SM(d18_1_16_0)	Bacteroidales bacterium	-0.618163	0.00625176	neg
						PC(18_0_14_1(9Z))	Roseburia hominis	0.644995	0.00384937	pos
						nonaprenyl-4-hydroxybenzoate	Bacteroides uniformis	-0.611971	0.00695027	neg
						nonaprenyl-4-hydroxybenzoate	Phocaeicola dorei	-0.601651	0.00825378	neg
						nonaprenyl-4-hydroxybenzoate	Phocaeicola vulgatus	-0.644995	0.00384937	neg
						PE(P-18_0_20_4(5Z,8Z,11Z,14Z))	Romboutsia ilealis	-0.640867	0.00415955	neg
						PC(20_1(11Z)_14_1(9Z))	Alistipes senegalensis	-0.636739	0.00448985	neg
						Decaprenyl phosphate	Bacteroidales bacterium	0.636739	0.00448985	pos
						PC(22_5(4Z,7Z,10Z,13Z,16Z)_18_4(6Z,9Z,12Z,15Z))	Bacteroides fragilis	-0.653251	0.00328564	neg
						PC(22_5(4Z,7Z,10Z,13Z,16Z)_18_4(6Z,9Z,12Z,15Z))	Bacteroides ovatus	-0.655315	0.00315585	neg
						PC(22_5(4Z,7Z,10Z,13Z,16Z)_18_4(6Z,9Z,12Z,15Z))	Bacteroides xylanisolvens	-0.719298	0.000766664	neg
						PC(22_5(4Z,7Z,10Z,13Z,16Z)_18_4(6Z,9Z,12Z,15Z))	Oscillospiraceae bacterium NTUH-002-81	0.605779	0.00771061	pos
						PC(22_5(4Z,7Z,10Z,13Z,16Z)_18_4(6Z,9Z,12Z,15Z))	Parabacteroides distasonis	-0.657379	0.00303029	neg
						PC(22_5(4Z,7Z,10Z,13Z,16Z)_18_4(6Z,9Z,12Z,15Z))	Parabacteroides merdae	-0.669763	0.00236009	neg
						PC(22_5(4Z,7Z,10Z,13Z,16Z)_18_4(6Z,9Z,12Z,15Z))	Phocaeicola dorei	-0.624355	0.00561127	neg
						PC(22_5(4Z,7Z,10Z,13Z,16Z)_18_4(6Z,9Z,12Z,15Z))	Phocaeicola vulgatus	-0.698658	0.00125753	neg
						PC(22_5(4Z,7Z,10Z,13Z,16Z)_18_4(6Z,9Z,12Z,15Z))	Wansuia hejianensis	0.620227	0.006032	pos
						PC(22_5(4Z,7Z,10Z,13Z,16Z)_18_4(6Z,9Z,12Z,15Z))	[Clostridium] innocuum	0.655315	0.00315585	pos
						Thyroxine	Mammaliicoccus lentus	0.614035	0.00671076	pos
						ST 27_2;O2	Prevotella communis	-0.618163	0.00625176	neg
						Lecithin	Bacteroides thetaiotaomicron	0.713106	0.00089323	pos
						Lecithin	Prevotella bryantii	0.642931	0.00400201	pos
						Lecithin	Prevotella dentalis	0.614035	0.00671076	pos
						Lecithin	Prevotella melaninogenica	0.663571	0.00267798	pos
						Lecithin	Prevotella sp. Rep29	0.663571	0.00267798	pos
						Lecithin	Segatella copri	0.680083	0.0018996	pos
						Lecithin	uncultured bacterium	0.696594	0.00131844	pos
						PC(18_3(6Z,9Z,12Z)_20_3(8Z,11Z,14Z))	Akkermansia muciniphila	0.636739	0.00448985	pos
						PC(18_3(6Z,9Z,12Z)_20_3(8Z,11Z,14Z))	Anaerotruncus sp.	0.614035	0.00671076	pos
						PC(14_0_22_0)	Limosilactobacillus portuensis	0.723426	0.000690902	pos
						PC(14_0_22_0)	Limosilactobacillus vaginalis	0.723426	0.000690902	pos
						PC(18_1(11Z)_20_4(8Z,11Z,14Z,17Z))	Clostridiaceae bacterium	0.614035	0.00671076	pos
						PC(18_1(11Z)_20_4(8Z,11Z,14Z,17Z))	Enterocloster clostridioformis	0.630547	0.00502514	pos
						PC(18_1(11Z)_20_4(8Z,11Z,14Z,17Z))	Lachnospiraceae bacterium	0.609907	0.00719666	pos
						PC(18_1(11Z)_20_4(8Z,11Z,14Z,17Z))	[Ruminococcus] torques	0.605779	0.00771061	pos
						PC(22_4(7Z,10Z,13Z,16Z)_18_4(6Z,9Z,12Z,15Z))	uncultured bacterium	0.638803	0.00432212	pos
						PC(18_1(9Z)_20_1(11Z))	Odoribacter splanchnicus	0.622291	0.00581855	pos
						PC(DiMe(11,3)_MonoMe(11,3))	Ligilactobacillus murinus	-0.653251	0.00328564	neg
						PC(DiMe(11,3)_MonoMe(11,3))	Romboutsia ilealis	-0.649123	0.00355837	neg
						PC(MonoMe(11,5)_DiMe(9,5))	Enterocloster clostridioformis	0.603715	0.00797847	pos
						S-2-Octenoyl CoA	Lactobacillus intestinalis	-0.634675	0.00466284	neg
						S-2-Octenoyl CoA	Muribaculaceae bacterium	0.640867	0.00415955	pos
						S-2-Octenoyl CoA	Muribaculaceae bacterium MF13079	0.642931	0.00400201	pos
